# Supplementary material for: Uncovering myocardial infarction genetic signatures using GWAS exploration in Saudi and European cohorts
Source: Sci Rep. 2023 Dec 10;13:21866. doi: 10.1038/s41598-023-49105-1 (PMC10711020; doi:10.1038/s41598-023-49105-1)
Supplement: Supplementary file 4 — Supplementary Table 2. [file 41598_2023_49105_MOESM4_ESM.xlsx]

## Sheet: Supp Table 2
Supplementary Table 1. Meta-analyses summary statistics of Study 1 and 2 signals for p < 0.001.
CHR	BP	SNP	A1	A2	N	P	P(R)	OR	OR(R)	Q	I
1	4538450	1:4538450:G:A	G	A	2	0.0001781	0.07079	0.2767	0.1835	0.1988	39.44
1	4653349	1:4653349:G:A	G	A	2	0.000987	0.000987	6.1916	6.1916	0.5833	0
1	5617715	1:5617715:A:C	A	C	2	0.0009882	0.0672	0.3641	0.2783	0.2159	34.71
1	5894981	1:5894981:A:G	A	G	2	0.0007452	0.06848	0.3416	0.2638	0.2349	29.14
1	7109661	1:7109661:G:T	G	T	2	0.0006887	0.0006887	3.7992	3.7992	0.8358	0
1	7914360	1:7914360:C:T	C	T	2	0.0004751	0.0004751	1.2101	1.2101	0.4298	0
1	7918598	1:7918598:A:C	A	C	2	0.0006232	0.0006232	0.8344	0.8344	0.6529	0
1	8029446	1:8029446:C:T	C	T	2	0.0008008	0.0008008	2.4199	2.4199	0.6957	0
1	8155250	1:8155250:G:T	G	T	2	0.000425	0.000425	3.7777	3.7777	0.8344	0
1	8161093	1:8161093:A:G	A	G	2	0.0002846	0.0002846	4.0578	4.0578	0.8934	0
1	8161390	1:8161390:C:T	C	T	2	0.0001138	0.0001138	4.3507	4.3507	0.9246	0
1	8164648	1:8164648:C:T	C	T	2	0.0009932	0.0009932	3.483	3.483	0.8252	0
1	8172093	1:8172093:C:T	C	T	2	0.0001699	0.0001699	4.1863	4.1863	0.9233	0
1	8172881	1:8172881:G:A	G	A	2	0.0001971	0.0001971	4.1548	4.1548	0.9066	0
1	8174415	1:8174415:G:A	G	A	2	0.0002003	0.0002003	4.1092	4.1092	0.8956	0
1	8175027	1:8175027:T:C	T	C	2	7.976e-05	7.976e-05	4.4362	4.4362	0.9682	0
1	8182462	1:8182462:T:C	T	C	2	0.0001937	0.0001937	4.1749	4.1749	0.9519	0
1	9071620	1:9071620:G:A	G	A	2	0.0004054	0.0004054	0.2316	0.2316	0.3985	0
1	9208658	1:9208658:A:G	A	G	2	5.588e-05	5.588e-05	0.3992	0.3992	0.5747	0
1	9734949	1:9734949:G:C	G	C	2	0.000653	0.000653	0.1561	0.1561	0.5244	0
1	10319892	1:10319892:A:G	A	G	2	0.0005525	0.09341	0.422	0.3304	0.234	29.4
1	10455162	1:10455162:A:G	A	G	2	0.000507	0.000507	0.4236	0.4236	0.8192	0
1	10465451	1:10465451:C:A	C	A	2	0.0005581	0.0005581	0.3991	0.3991	0.692	0
1	10547484	1:10547484:G:C	G	C	2	0.0009668	0.4494	0.7234	0.8091	0.223	32.65
1	10568638	1:10568638:C:G	C	G	2	0.0004759	0.0004759	0.6483	0.6483	0.896	0
1	10716440	1:10716440:C:T	C	T	2	0.0002868	0.0002868	1.4149	1.4149	0.3243	0
1	10721193	1:10721193:G:A	G	A	2	0.0007495	0.0007495	1.366	1.366	0.3745	0
1	10724646	1:10724646:G:A	G	A	2	0.0007999	0.0007999	3.4787	3.4787	0.3892	0
1	10730002	1:10730002:A:G	A	G	2	0.0004413	0.009934	1.4075	1.442	0.2873	11.69
1	10733081	1:10733081:T:C	T	C	2	6.841e-05	0.3735	0.7674	0.8457	0.1437	53.22
1	10742872	1:10742872:A:G	A	G	2	0.0006537	0.0006537	0.507	0.507	0.8868	0
1	10743083	1:10743083:A:T	A	T	2	0.0007354	0.0007354	0.5113	0.5113	0.919	0
1	11097550	1:11097550:G:A	G	A	2	0.001	0.001	0.6943	0.6943	0.343	0
1	11383219	1:11383219:A:G	A	G	2	0.0008896	0.1986	0.2367	0.3338	0.1489	52.01
1	11665427	1:11665427:G:A	G	A	2	0.0006299	0.2392	0.4382	0.5305	0.2319	30.03
1	11666826	1:11666826:T:C	T	C	2	0.000406	0.2325	0.4212	0.5155	0.2281	31.17
1	11667093	1:11667093:G:A	G	A	2	0.0006525	0.237	0.4402	0.5314	0.2332	29.63
1	11668438	1:11668438:A:G	A	G	2	0.000558	0.2482	0.4318	0.5284	0.2272	31.42
1	11668778	1:11668778:G:A	G	A	2	0.0006127	0.2385	0.4374	0.5297	0.2318	30.05
1	11671329	1:11671329:C:A	C	A	2	9.358e-05	9.358e-05	0.3712	0.3712	0.4948	0
1	11678275	1:11678275:G:A	G	A	2	6.913e-05	6.913e-05	0.3558	0.3558	0.4829	0
1	11678500	1:11678500:C:T	C	T	2	5.91e-05	5.91e-05	0.3516	0.3516	0.4818	0
1	11679567	1:11679567:C:T	C	T	2	4.971e-05	4.971e-05	0.3449	0.3449	0.4893	0
1	11679763	1:11679763:A:G	A	G	2	7.255e-05	7.255e-05	0.3573	0.3573	0.4098	0
1	11681306	1:11681306:G:A	G	A	2	4.943e-05	4.943e-05	0.3447	0.3447	0.4889	0
1	11683795	1:11683795:G:A	G	A	2	5.689e-05	5.689e-05	0.3489	0.3489	0.5504	0
1	11689024	1:11689024:A:G	A	G	2	6.007e-05	6.007e-05	0.3323	0.3323	0.5713	0
1	11694573	1:11694573:C:T	C	T	2	0.0001952	0.0001952	0.3803	0.3803	0.6474	0
1	11698575	1:11698575:G:T	G	T	2	0.0004335	0.0004335	0.3916	0.3916	0.378	0
1	11705326	1:11705326:T:C	T	C	2	0.0003848	0.0003848	0.3693	0.3693	0.6322	0
1	11717165	1:11717165:A:G	A	G	2	0.0002722	0.0002722	0.1525	0.1525	0.5858	0
1	11725742	1:11725742:C:T	C	T	2	0.0003714	0.0003714	0.1713	0.1713	0.6019	0
1	11743960	1:11743960:G:A	G	A	2	0.000706	0.000706	0.1416	0.1416	0.6554	0
1	11750251	1:11750251:G:C	G	C	2	0.0005165	0.0005165	0.1294	0.1294	0.6445	0
1	12693911	1:12693911:A:G	A	G	2	0.0008278	0.1623	0.2068	0.0771	0.1571	50.05
1	14251844	1:14251844:G:A	G	A	2	0.0002885	0.006576	0.1807	0.1524	0.22	33.52
1	14272669	1:14272669:C:G	C	G	2	0.0008777	0.03362	0.2175	0.1549	0.1367	54.84
1	14381124	1:14381124:C:T	C	T	2	0.0007988	0.7266	0.2682	0.6236	0.0635	70.96
1	14532318	1:14532318:T:C	T	C	2	0.0005129	0.08604	0.5212	0.3719	0.0798	67.41
1	14566290	1:14566290:A:C	A	C	2	0.0002842	0.04855	0.4789	0.3711	0.0957	63.97
1	14572769	1:14572769:C:A	C	A	2	0.0007643	0.09572	0.5378	0.3795	0.0649	70.64
1	14715507	1:14715507:A:G	A	G	2	4.721e-05	0.0724	0.7799	0.7172	0.1962	40.14
1	14716365	1:14716365:G:A	G	A	2	0.0002423	0.0002423	0.7861	0.7861	0.3346	0
1	14716689	1:14716689:T:C	T	C	2	0.0002189	0.0002189	0.7911	0.7911	0.3406	0
1	14716913	1:14716913:T:C	T	C	2	0.0002568	0.0002568	0.7872	0.7872	0.3462	0
1	14718223	1:14718223:C:T	C	T	2	0.0002633	0.0002633	0.7864	0.7864	0.3463	0
1	14719434	1:14719434:G:C	G	C	2	0.0002552	0.0002552	0.7861	0.7861	0.3465	0
1	14720290	1:14720290:C:G	C	G	2	0.0003217	0.1904	0.7442	0.5153	0.0504	73.88
1	15214648	1:15214648:A:G	A	G	2	0.0003097	0.0003097	0.1259	0.1259	0.4379	0
1	15431657	1:15431657:G:T	G	T	2	6.511e-05	6.511e-05	1.218	1.218	0.4107	0
1	15431788	1:15431788:A:G	A	G	2	8.097e-05	8.097e-05	1.215	1.215	0.5364	0
1	15431856	1:15431856:A:G	A	G	2	8.131e-05	8.131e-05	1.2149	1.2149	0.5389	0
1	15431863	1:15431863:A:G	A	G	2	8.541e-05	8.541e-05	1.2142	1.2142	0.5347	0
1	15432360	1:15432360:T:C	T	C	2	0.000108	0.000108	0.8248	0.8248	0.3757	0
1	15432541	1:15432541:G:C	G	C	2	0.0001168	0.0001168	0.8256	0.8256	0.3758	0
1	15433656	1:15433656:A:G	A	G	2	0.0001669	0.04436	0.8295	0.7968	0.2328	29.77
1	15434039	1:15434039:T:G	T	G	2	0.0001679	0.02675	0.8297	0.8078	0.2612	20.79
1	15436031	1:15436031:T:C	T	C	2	0.000241	0.03823	0.8336	0.8073	0.2501	24.39
1	15796082	1:15796082:C:T	C	T	2	0.0005655	0.0005655	3.0795	3.0795	0.9368	0
1	16296039	1:16296039:A:G	A	G	2	0.0004377	0.0004377	1.1999	1.1999	0.7501	0
1	16299312	1:16299312:C:T	C	T	2	0.0004248	0.0004248	1.2002	1.2002	0.725	0
1	16302982	1:16302982:G:A	G	A	2	0.0002967	0.0002967	0.8289	0.8289	0.319	0
1	16304398	1:16304398:G:A	G	A	2	0.0003075	0.0003075	1.2056	1.2056	0.7563	0
1	16305279	1:16305279:T:C	T	C	2	0.0003087	0.0003087	1.2056	1.2056	0.7776	0
1	16308447	1:16308447:T:C	T	C	2	0.0003538	0.0003538	0.8342	0.8342	0.4501	0
1	16311563	1:16311563:G:A	G	A	2	0.0005714	0.0005714	0.8392	0.8392	0.4563	0
1	16339313	1:16339313:C:G	C	G	2	0.0006953	0.0006953	1.2099	1.2099	0.7372	0
1	16344625	1:16344625:C:G	C	G	2	0.0003882	0.0003882	0.8258	0.8258	0.3502	0
1	16344858	1:16344858:C:T	C	T	2	0.000403	0.000403	0.826	0.826	0.371	0
1	16345208	1:16345208:G:A	G	A	2	0.0003773	0.0003773	0.8255	0.8255	0.3537	0
1	16345393	1:16345393:T:C	T	C	2	0.0002946	0.0002946	0.8224	0.8224	0.3313	0
1	16345619	1:16345619:T:C	T	C	2	0.0001986	0.0001986	0.8179	0.8179	0.338	0
1	16348729	1:16348729:G:A	G	A	2	0.0001444	0.0001444	0.8148	0.8148	0.7976	0
1	16350123	1:16350123:C:G	C	G	2	0.0001459	0.0001459	0.8136	0.8136	0.3686	0
1	16351275	1:16351275:A:G	A	G	2	0.0001416	0.0001416	0.8132	0.8132	0.3677	0
1	16352492	1:16352492:G:A	G	A	2	0.0001989	0.0001989	0.8187	0.8187	0.8363	0
1	16352937	1:16352937:G:A	G	A	2	0.0001908	0.0001908	0.8181	0.8181	0.833	0
1	16356501	1:16356501:G:A	G	A	2	0.000249	0.000249	0.818	0.818	0.3191	0
1	16359051	1:16359051:C:A	C	A	2	0.0002621	0.0002621	0.8187	0.8187	0.3176	0
1	16359106	1:16359106:C:T	C	T	2	0.0004315	0.0004315	0.8261	0.8261	0.648	0
1	16359827	1:16359827:A:G	A	G	2	0.0004664	0.0004664	0.8265	0.8265	0.6118	0
1	16729389	1:16729389:T:C	T	C	2	0.0006602	0.002856	1.2757	1.2696	0.3071	4.13
1	16729608	1:16729608:A:G	A	G	2	0.0008938	0.01322	1.2676	1.2529	0.2923	9.83
1	16729700	1:16729700:G:A	G	A	2	0.0008796	0.01487	1.2681	1.2523	0.2904	10.54
1	16731276	1:16731276:T:C	T	C	2	0.0009015	0.0009015	1.2676	1.2676	0.3191	0
1	16731647	1:16731647:G:C	G	C	2	0.0007063	0.002873	1.2752	1.2694	0.3078	3.84
1	16731661	1:16731661:T:C	T	C	2	0.0007122	0.00398	1.2747	1.2672	0.3051	4.93
1	16732518	1:16732518:T:C	T	C	2	0.0009582	0.0009582	1.2662	1.2662	0.3228	0
1	16732860	1:16732860:G:A	G	A	2	0.0009523	0.0009523	1.2663	1.2663	0.3218	0
1	16957821	1:16957821:C:T	C	T	2	2.595e-05	0.4307	0.0467	0.1628	0.1364	54.91
1	17008374	1:17008374:A:C	A	C	2	0.0002063	0.5577	0.0861	0.2844	0.1272	57.01
1	17024683	1:17024683:G:T	G	T	2	0.0009573	0.007204	0.1591	0.1674	0.3069	4.21
1	17034782	1:17034782:C:A	C	A	2	0.000948	0.3472	0.186	0.3038	0.2221	32.91
1	17047890	1:17047890:C:T	C	T	2	0.0007726	0.0007726	0.181	0.181	0.9462	0
1	17048833	1:17048833:T:A	T	A	2	0.0004061	0.3153	0.1967	0.3071	0.228	31.18
1	17049262	1:17049262:T:G	T	G	2	0.0006847	0.0006847	0.2193	0.2193	0.5926	0
1	17054958	1:17054958:G:A	G	A	2	0.000655	0.000655	0.0988	0.0988	0.6187	0
1	18126105	1:18126105:T:C	T	C	2	0.000903	0.000903	1.4176	1.4176	0.91	0
1	18157319	1:18157319:C:T	C	T	2	0.0009817	0.3784	2.3681	1.8212	0.2254	31.96
1	18704829	1:18704829:G:A	G	A	2	6.06e-05	6.06e-05	1.401	1.401	0.3805	0
1	18711700	1:18711700:G:C	G	C	2	6.283e-05	6.283e-05	3.0321	3.0321	0.982	0
1	18713944	1:18713944:A:G	A	G	2	4.76e-05	0.8	1.3987	1.107	0.1383	54.48
1	18716480	1:18716480:A:G	A	G	2	2.996e-05	0.8013	1.4069	1.1072	0.1331	55.66
1	18717160	1:18717160:G:A	G	A	2	4.273e-05	0.7937	1.3957	1.1092	0.14	54.09
1	18718530	1:18718530:G:A	G	A	2	0.0005119	0.0005119	1.232	1.232	0.8733	0
1	18721216	1:18721216:G:A	G	A	2	5.272e-05	0.703	1.3901	1.1466	0.1634	48.52
1	18724254	1:18724254:C:T	C	T	2	7.535e-05	0.786	1.3811	1.1099	0.1457	52.76
1	18725250	1:18725250:G:T	G	T	2	3.109e-05	0.2058	1.3897	1.3016	0.2588	21.59
1	18728944	1:18728944:G:C	G	C	2	3.141e-05	0.02266	1.3954	1.3652	0.2975	7.85
1	18734497	1:18734497:G:A	G	A	2	4.555e-05	4.555e-05	1.4489	1.4489	0.6747	0
1	18735497	1:18735497:G:A	G	A	2	5.318e-05	5.318e-05	1.4297	1.4297	0.6361	0
1	18736390	1:18736390:C:G	C	G	2	5.769e-05	5.769e-05	1.4048	1.4048	0.8786	0
1	18737160	1:18737160:C:T	C	T	2	9.159e-05	9.159e-05	1.392	1.392	0.9097	0
1	18743076	1:18743076:G:A	G	A	2	5.267e-05	5.267e-05	1.426	1.426	0.6244	0
1	18747648	1:18747648:G:A	G	A	2	3.866e-05	3.866e-05	1.4452	1.4452	0.4256	0
1	18756030	1:18756030:A:G	A	G	2	0.0007928	0.0007928	2.4281	2.4281	0.9089	0
1	18768011	1:18768011:T:C	T	C	2	4.61e-05	0.08888	1.2784	1.4423	0.1354	55.14
1	18768843	1:18768843:T:C	T	C	2	5.93e-05	0.09786	1.2698	1.4433	0.126	57.29
1	18770054	1:18770054:G:A	G	A	2	8.493e-05	0.1097	1.26	1.4359	0.1287	56.67
1	18771567	1:18771567:G:A	G	A	2	0.0001006	0.1074	1.2635	1.4379	0.1299	56.4
1	18771844	1:18771844:C:T	C	T	2	0.0007341	0.0007341	1.3412	1.3412	0.4905	0
1	18772763	1:18772763:C:T	C	T	2	0.0002171	0.0002171	1.2454	1.2454	0.4246	0
1	18772868	1:18772868:G:A	G	A	2	0.0003866	0.1159	1.2356	1.3749	0.1556	50.41
1	18772870	1:18772870:C:T	C	T	2	0.0003432	0.08553	1.2474	1.3376	0.2138	35.31
1	18773560	1:18773560:G:A	G	A	2	0.0001745	0.0001745	1.3429	1.3429	0.8952	0
1	19797235	1:19797235:A:C	A	C	2	0.0005533	0.0005533	0.1168	0.1168	0.8036	0
1	20287027	1:20287027:C:A	C	A	2	0.0003021	0.0003021	0.2712	0.2712	0.9162	0
1	20287107	1:20287107:G:A	G	A	2	0.0001067	0.0001067	0.2258	0.2258	0.9471	0
1	20291065	1:20291065:A:T	A	T	2	0.0005082	0.0005082	0.2818	0.2818	0.9368	0
1	20298359	1:20298359:T:G	T	G	2	0.0004838	0.0004838	0.2801	0.2801	0.8856	0
1	22277006	1:22277006:C:G	C	G	2	0.0001622	0.1216	5.9678	4.1587	0.1288	56.65
1	22584073	1:22584073:C:T	C	T	2	0.0005498	0.0005498	10.1957	10.1957	0.7825	0
1	22686447	1:22686447:T:C	T	C	2	0.0009194	0.0009194	1.3799	1.3799	0.725	0
1	22686887	1:22686887:G:C	G	C	2	0.0009136	0.0009136	1.3812	1.3812	0.7174	0
1	22687173	1:22687173:G:A	G	A	2	0.0006722	0.0006722	1.3929	1.3929	0.7045	0
1	24937940	1:24937940:T:G	T	G	2	0.0005961	0.8943	0.3763	0.8531	0.0403	76.21
1	24940570	1:24940570:G:A	G	A	2	0.0006119	0.8757	0.3677	0.8281	0.0517	73.58
1	24946805	1:24946805:C:A	C	A	2	0.0002829	0.8723	0.3497	0.819	0.0457	74.96
1	24948384	1:24948384:G:A	G	A	2	0.0006649	0.8773	0.37	0.8305	0.0521	73.5
1	24948797	1:24948797:G:A	G	A	2	0.0003623	0.2397	0.4	0.5046	0.2051	37.73
1	25013905	1:25013905:C:T	C	T	2	0.0008542	0.9177	0.3822	0.8812	0.046	74.89
1	25398174	1:25398174:A:C	A	C	2	0.000988	0.000988	0.8387	0.8387	0.8748	0
1	28432020	1:28432020:G:C	G	C	2	0.0008652	0.05845	0.6213	0.5412	0.1849	43.1
1	28433863	1:28433863:A:G	A	G	2	0.0009695	0.0009695	0.6834	0.6834	0.4114	0
1	28440924	1:28440924:C:G	C	G	2	0.0006428	0.04399	0.2329	0.1848	0.2626	20.3
1	28960797	1:28960797:G:A	G	A	2	0.0002854	0.0002854	3.8296	3.8296	0.8515	0
1	29031773	1:29031773:G:A	G	A	2	0.0005884	0.0005884	2.1835	2.1835	0.5811	0
1	29040799	1:29040799:A:G	A	G	2	0.0008691	0.0008691	3.8139	3.8139	0.8031	0
1	29046584	1:29046584:G:A	G	A	2	0.0008966	0.0008966	3.8019	3.8019	0.7755	0
1	29740311	1:29740311:C:T	C	T	2	0.0003949	0.0003949	0.3929	0.3929	0.8963	0
1	30039499	1:30039499:T:C	T	C	2	0.00088	0.00088	0.0483	0.0483	0.6344	0
1	30040877	1:30040877:C:T	C	T	2	0.0009781	0.0009781	0.0518	0.0518	0.6255	0
1	30113010	1:30113010:C:T	C	T	2	0.0002449	0.0002449	0.0411	0.0411	0.9991	0
1	30114206	1:30114206:C:T	C	T	2	0.0003026	0.0003026	0.0526	0.0526	0.7179	0
1	30139209	1:30139209:C:T	C	T	2	0.0006799	0.0006799	0.0622	0.0622	0.9177	0
1	30141525	1:30141525:T:C	T	C	2	2.902e-05	2.902e-05	0.1761	0.1761	0.4986	0
1	30146179	1:30146179:C:T	C	T	2	3.351e-05	3.351e-05	0.1704	0.1704	0.5049	0
1	30151032	1:30151032:C:T	C	T	2	0.0007298	0.0007298	0.0626	0.0626	0.7894	0
1	30155195	1:30155195:G:A	G	A	2	0.0003201	0.0003201	0.0488	0.0488	0.8719	0
1	30187135	1:30187135:G:A	G	A	2	0.0002198	0.0002198	0.0551	0.0551	0.7781	0
1	30208883	1:30208883:T:A	T	A	2	0.0006191	0.0006191	0.0692	0.0692	0.6593	0
1	30218315	1:30218315:A:G	A	G	2	0.0004374	0.0004374	0.0644	0.0644	0.7017	0
1	30298358	1:30298358:C:T	C	T	2	0.0005105	0.0005105	0.1052	0.1052	0.8937	0
1	30298670	1:30298670:C:T	C	T	2	0.000758	0.000758	0.1012	0.1012	0.7849	0
1	30373416	1:30373416:G:A	G	A	2	0.0009397	0.0009397	0.1349	0.1349	0.6925	0
1	30440395	1:30440395:A:G	A	G	2	0.0001784	0.0001784	0.1731	0.1731	0.5953	0
1	30478547	1:30478547:G:A	G	A	2	0.0006882	0.0006882	0.5081	0.5081	0.3963	0
1	30527553	1:30527553:A:G	A	G	2	0.0004176	0.1743	0.8127	0.6163	0.0111	84.48
1	30533883	1:30533883:C:T	C	T	2	0.0009387	0.2037	0.8224	0.5827	0.0045	87.58
1	30990267	1:30990267:C:T	C	T	2	0.000965	0.000965	0.8364	0.8364	0.9767	0
1	30991783	1:30991783:G:A	G	A	2	0.0006891	0.0006891	0.831	0.831	0.8891	0
1	30991798	1:30991798:C:T	C	T	2	5.237e-05	5.237e-05	0.792	0.792	0.5779	0
1	30992491	1:30992491:A:G	A	G	2	0.0007534	0.0007534	0.8313	0.8313	0.8037	0
1	30992497	1:30992497:T:C	T	C	2	0.0007961	0.0007961	0.832	0.832	0.8005	0
1	30993615	1:30993615:T:C	T	C	2	0.0009305	0.0009305	0.8341	0.8341	0.5855	0
1	30993690	1:30993690:C:T	C	T	2	0.000864	0.000864	0.8342	0.8342	0.6555	0
1	31022636	1:31022636:A:G	A	G	2	0.0006843	0.0006843	0.1975	0.1975	0.8413	0
1	31023427	1:31023427:G:C	G	C	2	0.0008152	0.0008152	0.184	0.184	0.8562	0
1	31026087	1:31026087:C:A	C	A	2	0.0006843	0.0006843	0.1975	0.1975	0.8413	0
1	31034003	1:31034003:T:C	T	C	2	0.0007582	0.0007582	0.1886	0.1886	0.8245	0
1	31131802	1:31131802:C:G	C	G	2	0.0009078	0.0009078	0.331	0.331	0.8779	0
1	31353241	1:31353241:G:A	G	A	2	0.0009992	0.0009992	0.3503	0.3503	0.7508	0
1	32005299	1:32005299:G:A	G	A	2	0.0005708	0.0005708	0.6019	0.6019	0.5635	0
1	32268858	1:32268858:T:C	T	C	2	0.0005939	0.0005939	1.2224	1.2224	0.6611	0
1	32272401	1:32272401:G:A	G	A	2	0.000829	0.000829	1.2143	1.2143	0.607	0
1	32273434	1:32273434:A:G	A	G	2	0.0003999	0.0003999	1.2258	1.2258	0.4601	0
1	32274901	1:32274901:T:C	T	C	2	0.0001925	0.0001925	1.2412	1.2412	0.696	0
1	32277199	1:32277199:C:A	C	A	2	0.0002368	0.0002368	1.2366	1.2366	0.8275	0
1	32279629	1:32279629:G:A	G	A	2	0.0003464	0.0003464	1.2319	1.2319	0.6082	0
1	32281999	1:32281999:G:T	G	T	2	0.0002681	0.0002681	1.2342	1.2342	0.8313	0
1	32283561	1:32283561:G:A	G	A	2	0.0004325	0.0004325	1.2271	1.2271	0.5672	0
1	32284195	1:32284195:A:G	A	G	2	0.0004182	0.0004182	1.2256	1.2256	0.6464	0
1	32290078	1:32290078:C:T	C	T	2	0.0008435	0.0008435	1.2132	1.2132	0.5055	0
1	32294100	1:32294100:A:G	A	G	2	0.000331	0.000331	1.1967	1.1967	0.6833	0
1	32294247	1:32294247:A:G	A	G	2	0.000654	0.000654	1.186	1.186	0.6062	0
1	32295152	1:32295152:G:T	G	T	2	0.0003861	0.0003861	1.1949	1.1949	0.6982	0
1	32299662	1:32299662:G:A	G	A	2	0.0008898	0.0008898	1.1772	1.1772	0.7222	0
1	32322859	1:32322859:C:T	C	T	2	0.0007879	0.1789	0.812	0.629	0.0313	78.43
1	32325502	1:32325502:A:G	A	G	2	0.0006233	0.175	0.8086	0.6266	0.0315	78.38
1	32335511	1:32335511:T:A	T	A	2	0.0007125	0.1791	0.8107	0.6298	0.0369	77.04
1	32337072	1:32337072:G:A	G	A	2	0.000716	0.1788	0.8107	0.6312	0.038	76.77
1	32343368	1:32343368:C:T	C	T	2	0.0008751	0.1869	0.8142	0.6234	0.0312	78.46
1	32345980	1:32345980:T:C	T	C	2	0.0007548	0.1931	0.8207	0.6245	0.0294	78.91
1	32347703	1:32347703:G:C	G	C	2	0.0008985	0.1887	0.8143	0.62	0.0295	78.9
1	32367072	1:32367072:C:T	C	T	2	0.0005241	0.0005241	0.4268	0.4268	0.5785	0
1	32371096	1:32371096:A:T	A	T	2	0.0004963	0.0004963	0.426	0.426	0.5744	0
1	34363682	1:34363682:G:A	G	A	2	5.593e-05	5.593e-05	0.1895	0.1895	0.474	0
1	34369308	1:34369308:G:T	G	T	2	3.697e-05	3.697e-05	0.1766	0.1766	0.464	0
1	34370305	1:34370305:G:A	G	A	2	5.544e-06	5.544e-06	0.1313	0.1313	0.6136	0
1	34371188	1:34371188:C:T	C	T	2	1.341e-05	1.341e-05	0.1325	0.1325	0.545	0
1	34371479	1:34371479:C:T	C	T	2	3.988e-05	3.988e-05	0.1847	0.1847	0.4519	0
1	34372314	1:34372314:A:G	A	G	2	3.909e-05	3.909e-05	0.1837	0.1837	0.4658	0
1	34997792	1:34997792:T:C	T	C	2	0.0004009	0.6311	0.5841	0.7731	0.1611	49.08
1	35003356	1:35003356:G:A	G	A	2	0.0009978	0.0009978	0.6797	0.6797	0.7229	0
1	35157586	1:35157586:G:A	G	A	2	0.0006677	0.0006677	0.3313	0.3313	0.6057	0
1	35157856	1:35157856:A:G	A	G	2	0.0009078	0.0009078	0.3389	0.3389	0.6081	0
1	35159199	1:35159199:A:C	A	C	2	1.352e-05	0.005201	0.4624	0.4303	0.2697	17.92
1	35159774	1:35159774:C:T	C	T	2	6.036e-06	0.05358	0.4483	0.3185	0.114	59.97
1	35160327	1:35160327:T:G	T	G	2	1.369e-05	0.004733	0.4629	0.4322	0.2719	17.15
1	35160342	1:35160342:G:T	G	T	2	9.221e-06	0.002139	0.4554	0.4321	0.2826	13.4
1	35161930	1:35161930:T:C	T	C	2	2.133e-05	0.00866	0.4714	0.4332	0.2615	20.68
1	35162332	1:35162332:T:A	T	A	2	5.391e-06	0.05091	0.4448	0.3182	0.1169	59.33
1	35162382	1:35162382:C:A	C	A	2	9.586e-06	0.0008601	0.4504	0.4341	0.2927	9.67
1	35162954	1:35162954:C:A	C	A	2	1.248e-05	0.001898	0.4547	0.4331	0.285	12.51
1	35162962	1:35162962:A:C	A	C	2	1.415e-05	0.002781	0.4584	0.4336	0.2805	14.14
1	35163112	1:35163112:T:C	T	C	2	2.037e-05	0.004317	0.4671	0.4389	0.2758	15.81
1	35163328	1:35163328:T:A	T	A	2	1.278e-05	0.002829	0.4555	0.4301	0.2793	14.58
1	35163632	1:35163632:C:T	C	T	2	0.0004985	0.0004985	0.3209	0.3209	0.6199	0
1	35163770	1:35163770:G:C	G	C	2	1.377e-05	0.06311	0.4598	0.3203	0.1052	61.91
1	35164313	1:35164313:T:C	T	C	2	1.266e-05	0.002387	0.4593	0.4359	0.2825	13.41
1	35164527	1:35164527:G:A	G	A	2	0.0004667	0.0004667	0.3196	0.3196	0.6267	0
1	35166186	1:35166186:G:A	G	A	2	1.237e-05	0.003698	0.4552	0.4266	0.2742	16.36
1	35167390	1:35167390:G:A	G	A	2	0.0003701	0.0003701	0.3046	0.3046	0.5684	0
1	35168023	1:35168023:A:G	A	G	2	8.786e-06	0.003214	0.4487	0.4204	0.2741	16.38
1	35171030	1:35171030:T:A	T	A	2	0.0003606	0.0003606	0.3031	0.3031	0.5657	0
1	35171031	1:35171031:C:T	C	T	2	0.0003606	0.0003606	0.3031	0.3031	0.5657	0
1	35171145	1:35171145:T:G	T	G	2	0.0002395	0.0002395	0.2953	0.2953	0.5768	0
1	35171302	1:35171302:G:A	G	A	2	0.0002269	0.0002269	0.2939	0.2939	0.5727	0
1	35177784	1:35177784:T:C	T	C	2	0.0004402	0.0613	0.6273	0.5679	0.2466	25.51
1	35180148	1:35180148:G:A	G	A	2	0.0001481	0.05377	0.4725	0.3707	0.1692	47.1
1	36950110	1:36950110:C:G	C	G	2	0.0004062	0.6086	0.1809	0.45	0.0989	63.28
1	36950470	1:36950470:T:C	T	C	2	0.0003762	0.6142	0.1926	0.4659	0.104	62.17
1	36955362	1:36955362:T:G	T	G	2	0.0009434	0.6247	0.2051	0.4821	0.1039	62.19
1	36956433	1:36956433:C:A	C	A	2	0.0003941	0.6233	0.1914	0.4722	0.0948	64.16
1	37295181	1:37295181:T:C	T	C	2	0.0006468	0.5026	0.2035	0.3953	0.1777	44.95
1	38932604	1:38932604:C:T	C	T	2	4.826e-05	0.5703	0.7081	0.8329	0.1773	45.07
1	38933511	1:38933511:T:A	T	A	2	4.929e-05	0.2161	0.706	0.759	0.2541	23.1
1	38934655	1:38934655:T:C	T	C	2	0.0008493	0.0008493	0.7707	0.7707	0.514	0
1	38935380	1:38935380:T:C	T	C	2	0.0002722	0.0002722	0.7233	0.7233	0.4127	0
1	38936930	1:38936930:C:T	C	T	2	0.000278	0.000278	0.7324	0.7324	0.4297	0
1	38938641	1:38938641:G:C	G	C	2	0.0005138	0.0005138	0.7634	0.7634	0.4897	0
1	38942404	1:38942404:G:T	G	T	2	0.0003927	0.0003927	0.7221	0.7221	0.453	0
1	38946314	1:38946314:G:C	G	C	2	0.0002805	0.0002805	0.7126	0.7126	0.4429	0
1	39182130	1:39182130:G:A	G	A	2	0.000774	0.000774	1.3048	1.3048	0.7277	0
1	39184503	1:39184503:G:A	G	A	2	0.0006569	0.0006569	1.3121	1.3121	0.735	0
1	39190179	1:39190179:T:C	T	C	2	0.0004381	0.0004381	0.343	0.343	0.9559	0
1	39191516	1:39191516:C:T	C	T	2	0.0007918	0.0007918	2.1437	2.1437	0.6618	0
1	39558052	1:39558052:G:A	G	A	2	0.0003706	0.07613	1.4807	1.4148	0.2751	16.05
1	39577103	1:39577103:G:A	G	A	2	0.0006757	0.0006757	0.8009	0.8009	0.7329	0
1	39631297	1:39631297:G:A	G	A	2	0.0004663	0.0004663	1.1807	1.1807	0.3455	0
1	39636901	1:39636901:A:G	A	G	2	0.000797	0.000797	0.8482	0.8482	0.5043	0
1	39643712	1:39643712:C:T	C	T	2	0.0005947	0.0005947	1.1766	1.1766	0.352	0
1	39653994	1:39653994:T:C	T	C	2	0.0004867	0.0004867	1.179	1.179	0.3557	0
1	39669023	1:39669023:T:C	T	C	2	2.852e-05	0.004671	0.5624	0.5405	0.288	11.41
1	39723075	1:39723075:C:T	C	T	2	0.0002729	0.0002729	0.8415	0.8415	0.3884	0
1	39726182	1:39726182:G:A	G	A	2	0.0002312	0.0002312	0.8397	0.8397	0.3999	0
1	39730172	1:39730172:A:G	A	G	2	0.000321	0.000321	0.8432	0.8432	0.3906	0
1	39748539	1:39748539:C:A	C	A	2	0.0002776	0.0002776	0.8419	0.8419	0.4574	0
1	39758955	1:39758955:A:G	A	G	2	0.000315	0.000315	0.8442	0.8442	0.4133	0
1	39759743	1:39759743:A:G	A	G	2	5.542e-05	0.03965	0.5981	0.5375	0.2366	28.6
1	39807458	1:39807458:A:C	A	C	2	0.0005191	0.0005191	0.8556	0.8556	0.5833	0
1	39837344	1:39837344:T:C	T	C	2	0.0007793	0.0007793	1.1677	1.1677	0.5934	0
1	39842443	1:39842443:G:A	G	A	2	0.0009859	0.0009859	1.1641	1.1641	0.6136	0
1	39989926	1:39989926:T:C	T	C	2	0.0009686	0.0009686	0.8494	0.8494	0.4122	0
1	40001276	1:40001276:A:G	A	G	2	0.0007484	0.0007484	0.8418	0.8418	0.659	0
1	40045888	1:40045888:T:C	T	C	2	0.0004243	0.05694	0.6368	0.5697	0.2219	32.96
1	40064661	1:40064661:G:T	G	T	2	0.0003162	0.0003162	1.2144	1.2144	0.5265	0
1	40066622	1:40066622:G:A	G	A	2	0.0002283	0.0002283	1.2202	1.2202	0.489	0
1	40067911	1:40067911:C:G	C	G	2	0.0009643	0.0009643	1.261	1.261	0.7275	0
1	40069285	1:40069285:G:C	G	C	2	0.0002095	0.0002095	1.3553	1.3553	0.674	0
1	40070788	1:40070788:T:C	T	C	2	0.0002225	0.0002225	1.221	1.221	0.5056	0
1	40071249	1:40071249:A:G	A	G	2	0.0001743	0.0001743	1.2274	1.2274	0.4463	0
1	40073629	1:40073629:A:G	A	G	2	0.0001908	0.0001908	1.2259	1.2259	0.4429	0
1	40078711	1:40078711:A:C	A	C	2	0.0003572	0.0003572	1.2134	1.2134	0.5363	0
1	40082002	1:40082002:A:G	A	G	2	0.0004	0.0004	1.2118	1.2118	0.5181	0
1	40086292	1:40086292:T:C	T	C	2	0.0004059	0.0004059	1.2134	1.2134	0.5203	0
1	40089595	1:40089595:C:T	C	T	2	0.0001623	0.0001623	1.2321	1.2321	0.4272	0
1	40089945	1:40089945:A:G	A	G	2	0.0003574	0.0003574	1.2144	1.2144	0.5291	0
1	40837969	1:40837969:A:T	A	T	2	0.0005834	0.0005834	0.6292	0.6292	0.4594	0
1	40866534	1:40866534:C:T	C	T	2	0.0004335	0.0004335	0.6239	0.6239	0.5345	0
1	40877896	1:40877896:G:A	G	A	2	0.0006059	0.0006059	0.6317	0.6317	0.5654	0
1	43485398	1:43485398:A:G	A	G	2	0.0006108	0.005053	0.5342	0.5237	0.307	4.18
1	43788913	1:43788913:A:T	A	T	2	0.0007037	0.0007037	3.6972	3.6972	0.9886	0
1	43799349	1:43799349:G:T	G	T	2	0.0006391	0.0006391	3.7547	3.7547	0.9763	0
1	43801054	1:43801054:C:T	C	T	2	0.0007996	0.0007996	3.6528	3.6528	0.9871	0
1	44162173	1:44162173:C:T	C	T	2	0.0004018	0.0004018	1.6196	1.6196	0.3921	0
1	44174793	1:44174793:T:G	T	G	2	0.0006286	0.0006286	0.8243	0.8243	0.3863	0
1	44246356	1:44246356:G:A	G	A	2	0.0007167	0.0007167	0.8308	0.8308	0.5239	0
1	44250301	1:44250301:T:G	T	G	2	0.000976	0.000976	0.8347	0.8347	0.5535	0
1	44258040	1:44258040:A:G	A	G	2	0.0008988	0.0008988	0.8337	0.8337	0.5659	0
1	44265655	1:44265655:T:C	T	C	2	0.0008117	0.0008117	0.8326	0.8326	0.5664	0
1	44268219	1:44268219:C:T	C	T	2	0.0009063	0.0009063	0.8344	0.8344	0.7332	0
1	44269208	1:44269208:A:G	A	G	2	0.0007916	0.0007916	0.8323	0.8323	0.547	0
1	44274434	1:44274434:G:C	G	C	2	0.0006295	0.0006295	0.8299	0.8299	0.5826	0
1	44275595	1:44275595:T:C	T	C	2	0.0006518	0.0006518	0.8305	0.8305	0.5276	0
1	44280381	1:44280381:A:T	A	T	2	0.0005746	0.0005746	0.8285	0.8285	0.3926	0
1	44283909	1:44283909:G:A	G	A	2	0.0006858	0.0006858	0.8348	0.8348	0.7754	0
1	44284161	1:44284161:A:G	A	G	2	0.0008211	0.0008211	0.8371	0.8371	0.7631	0
1	44284778	1:44284778:C:T	C	T	2	0.000639	0.000639	0.8298	0.8298	0.3886	0
1	44285663	1:44285663:G:C	G	C	2	0.000639	0.000639	0.8298	0.8298	0.3887	0
1	44291191	1:44291191:G:A	G	A	2	0.0006625	0.0006625	0.8302	0.8302	0.406	0
1	44298564	1:44298564:A:C	A	C	2	0.0002989	0.0002989	0.8256	0.8256	0.8296	0
1	44299695	1:44299695:C:T	C	T	2	0.0002735	0.0002735	0.8207	0.8207	0.4362	0
1	44300249	1:44300249:A:G	A	G	2	0.0002875	0.0002875	0.8212	0.8212	0.4368	0
1	44303329	1:44303329:T:A	T	A	2	0.0003388	0.0003388	0.827	0.827	0.8136	0
1	44306559	1:44306559:T:C	T	C	2	0.0002955	0.0002955	0.8215	0.8215	0.4238	0
1	44312109	1:44312109:A:G	A	G	2	0.0002822	0.0002822	0.8249	0.8249	0.8086	0
1	44320476	1:44320476:C:A	C	A	2	0.0001603	0.0001603	0.8122	0.8122	0.4863	0
1	44320934	1:44320934:G:C	G	C	2	0.0001603	0.0001603	0.8122	0.8122	0.4862	0
1	44323736	1:44323736:T:C	T	C	2	0.0001615	0.0001615	0.8122	0.8122	0.4879	0
1	44324060	1:44324060:G:A	G	A	2	0.0001619	0.0001619	0.8122	0.8122	0.4868	0
1	44325409	1:44325409:G:A	G	A	2	0.0002364	0.0002364	0.8222	0.8222	0.9118	0
1	44328017	1:44328017:A:G	A	G	2	0.0001536	0.0001536	0.8152	0.8152	0.9167	0
1	44329212	1:44329212:G:A	G	A	2	0.0001241	0.0001241	1.651	1.651	0.9879	0
1	44329803	1:44329803:C:T	C	T	2	0.0001275	0.0001275	0.8095	0.8095	0.5092	0
1	44330048	1:44330048:A:G	A	G	2	0.0001472	0.0001472	0.8148	0.8148	0.9183	0
1	44332084	1:44332084:G:A	G	A	2	0.0001693	0.0001693	0.8163	0.8163	0.9104	0
1	44334228	1:44334228:G:C	G	C	2	0.000144	0.000144	0.8109	0.8109	0.4921	0
1	44335323	1:44335323:A:G	A	G	2	0.0001641	0.0001641	0.816	0.816	0.8926	0
1	44335657	1:44335657:A:C	A	C	2	0.0001438	0.0001438	0.8144	0.8144	0.9007	0
1	44340655	1:44340655:G:T	G	T	2	0.0001271	0.0001271	0.8096	0.8096	0.4994	0
1	44340920	1:44340920:T:C	T	C	2	0.0001278	0.0001278	0.8096	0.8096	0.4993	0
1	44341895	1:44341895:T:C	T	C	2	0.0001275	0.0001275	0.8096	0.8096	0.4994	0
1	44342235	1:44342235:A:G	A	G	2	0.000156	0.000156	0.8245	0.8245	0.4608	0
1	44349381	1:44349381:G:C	G	C	2	0.0001581	0.0001581	1.2225	1.2225	0.3553	0
1	44353084	1:44353084:A:G	A	G	2	0.0001834	0.0001834	1.2201	1.2201	0.3491	0
1	44356609	1:44356609:A:G	A	G	2	0.0001777	0.0001777	1.2204	1.2204	0.3479	0
1	44359205	1:44359205:C:T	C	T	2	0.0001566	0.0001566	1.2227	1.2227	0.3329	0
1	44361533	1:44361533:C:T	C	T	2	0.0001286	0.0001286	1.226	1.226	0.3381	0
1	44363710	1:44363710:T:C	T	C	2	0.0001867	0.0001867	1.2199	1.2199	0.4256	0
1	44365457	1:44365457:A:G	A	G	2	0.0008222	0.0008222	1.1833	1.1833	0.6937	0
1	44369009	1:44369009:C:T	C	T	2	0.0001902	0.0005152	1.2207	1.2228	0.3144	1.21
1	44369600	1:44369600:G:A	G	A	2	0.0002013	0.0007985	1.2198	1.2228	0.3129	1.8
1	44373409	1:44373409:A:G	A	G	2	0.0002068	0.01559	1.2196	1.2404	0.2878	11.51
1	44373439	1:44373439:C:T	C	T	2	0.0002062	0.01617	1.2197	1.241	0.2871	11.76
1	44379493	1:44379493:C:T	C	T	2	0.0001723	0.0001723	1.2445	1.2445	0.3187	0
1	44379577	1:44379577:A:G	A	G	2	0.0001613	0.0001613	1.2458	1.2458	0.3206	0
1	44381847	1:44381847:T:C	T	C	2	0.0001616	0.0001616	1.2458	1.2458	0.3225	0
1	44382515	1:44382515:A:G	A	G	2	0.0003513	0.0003513	1.2244	1.2244	0.6433	0
1	44387625	1:44387625:G:A	G	A	2	0.0001895	0.0002037	1.243	1.2431	0.3171	0.09
1	44389959	1:44389959:C:T	C	T	2	0.000189	0.0002385	1.243	1.2435	0.3166	0.3
1	44391722	1:44391722:T:C	T	C	2	0.0003671	0.0003671	1.2235	1.2235	0.6339	0
1	44392921	1:44392921:C:T	C	T	2	0.0002922	0.0002922	1.235	1.235	0.3786	0
1	44393146	1:44393146:A:G	A	G	2	0.0002918	0.0002918	1.235	1.235	0.3787	0
1	44395224	1:44395224:C:T	C	T	2	0.0002563	0.0002563	1.2375	1.2375	0.3731	0
1	44396215	1:44396215:T:C	T	C	2	0.0002705	0.0002705	1.2365	1.2365	0.371	0
1	44396790	1:44396790:G:A	G	A	2	0.0002687	0.0002687	1.2366	1.2366	0.3713	0
1	44399608	1:44399608:T:C	T	C	2	0.0003787	0.0003787	1.2229	1.2229	0.6257	0
1	44405214	1:44405214:T:G	T	G	2	0.0004624	0.01791	1.2312	1.2534	0.287	11.8
1	44406113	1:44406113:C:T	C	T	2	0.0004567	0.01729	1.2314	1.2532	0.2876	11.58
1	44406725	1:44406725:A:G	A	G	2	0.00045	0.01704	1.2317	1.2533	0.2877	11.52
1	44408454	1:44408454:T:C	T	C	2	0.0003536	0.06437	1.2368	1.3047	0.2285	31.04
1	44409048	1:44409048:A:G	A	G	2	0.0003143	0.0003143	1.2324	1.2324	0.3584	0
1	44419546	1:44419546:T:C	T	C	2	0.0001698	0.106	1.2519	1.4158	0.1273	56.98
1	44420754	1:44420754:C:T	C	T	2	0.0002514	0.001877	1.2411	1.2477	0.3078	3.85
1	44428680	1:44428680:G:C	G	C	2	0.0002136	0.0005791	1.2439	1.2465	0.3136	1.54
1	44434613	1:44434613:A:G	A	G	2	0.000102	0.07249	1.2661	1.3873	0.1632	48.56
1	44442930	1:44442930:A:G	A	G	2	0.0003957	0.08471	1.2334	1.3419	0.1642	48.33
1	44443401	1:44443401:G:A	G	A	2	7.452e-05	0.003468	1.8964	1.9544	0.2993	7.17
1	44443459	1:44443459:G:A	G	A	2	0.0004067	0.09322	1.2331	1.3532	0.1537	50.85
1	44446651	1:44446651:T:C	T	C	2	0.0007334	0.01324	1.2062	1.222	0.291	10.31
1	44455203	1:44455203:T:C	T	C	2	0.0002669	0.09652	0.7965	0.7143	0.1433	53.31
1	44465419	1:44465419:T:C	T	C	2	0.0003429	0.004043	0.7945	0.7878	0.3036	5.52
1	44480010	1:44480010:A:G	A	G	2	0.0007234	0.06211	0.8085	0.7667	0.2228	32.72
1	44481492	1:44481492:T:C	T	C	2	0.0006429	0.04843	0.8047	0.7713	0.2439	26.37
1	44486239	1:44486239:C:T	C	T	2	0.0005899	0.0005899	0.8047	0.8047	0.3332	0
1	44494156	1:44494156:G:A	G	A	2	0.0009885	0.0009885	1.2288	1.2288	0.588	0
1	44494552	1:44494552:T:C	T	C	2	0.0008675	0.0008675	1.2276	1.2276	0.9744	0
1	45082372	1:45082372:T:C	T	C	2	0.0004633	0.146	0.5074	0.2972	0.0887	65.48
1	45788479	1:45788479:A:G	A	G	2	0.0006134	0.0006134	0.817	0.817	0.8563	0
1	45789095	1:45789095:G:T	G	T	2	0.0004548	0.0004548	0.7753	0.7753	0.9166	0
1	45834773	1:45834773:A:G	A	G	2	0.0002385	0.0002385	1.1956	1.1956	0.5314	0
1	45835041	1:45835041:T:C	T	C	2	0.0005876	0.01287	1.1796	1.1911	0.2987	7.42
1	45839643	1:45839643:A:G	A	G	2	0.0002388	0.0002388	1.1955	1.1955	0.5314	0
1	45843086	1:45843086:A:G	A	G	2	0.0004483	0.0004483	1.1861	1.1861	0.3806	0
1	45843810	1:45843810:A:T	A	T	2	0.0004946	0.0004946	1.1825	1.1825	0.327	0
1	45847981	1:45847981:G:A	G	A	2	0.0005637	0.0005637	1.1826	1.1826	0.3914	0
1	45848931	1:45848931:G:T	G	T	2	0.0006136	0.0006136	1.1813	1.1813	0.389	0
1	45849090	1:45849090:C:T	C	T	2	0.0002545	0.0002545	1.1945	1.1945	0.5515	0
1	45849311	1:45849311:G:C	G	C	2	0.0004465	0.0004465	1.1861	1.1861	0.4055	0
1	45852564	1:45852564:T:C	T	C	2	0.0001928	0.0001928	1.1983	1.1983	0.6104	0
1	45853539	1:45853539:C:T	C	T	2	0.0004491	0.0004491	1.1852	1.1852	0.4424	0
1	45854087	1:45854087:A:T	A	T	2	0.0004783	0.0004783	1.1821	1.1821	0.3766	0
1	45859332	1:45859332:G:A	G	A	2	0.0001806	0.0001806	1.1993	1.1993	0.5796	0
1	45859343	1:45859343:A:G	A	G	2	0.0004643	0.0004643	1.1831	1.1831	0.3567	0
1	45864695	1:45864695:C:A	C	A	2	0.0004115	0.0004115	1.1839	1.1839	0.3446	0
1	45864761	1:45864761:C:T	C	T	2	0.0005079	0.0005079	1.1832	1.1832	0.4381	0
1	45867944	1:45867944:T:C	T	C	2	0.0002251	0.0149	1.1961	1.2133	0.2907	10.44
1	45870279	1:45870279:G:A	G	A	2	0.0004278	0.005927	1.1847	1.1923	0.3054	4.8
1	45876999	1:45876999:C:T	C	T	2	0.0004295	0.006185	1.1846	1.1924	0.3051	4.92
1	45877575	1:45877575:C:T	C	T	2	0.0004979	0.0004979	1.1824	1.1824	0.4126	0
1	45880669	1:45880669:C:T	C	T	2	0.0005219	0.0005219	1.1818	1.1818	0.4434	0
1	45881262	1:45881262:G:A	G	A	2	0.0004468	0.0004468	1.1743	1.1743	0.4301	0
1	45890183	1:45890183:T:C	T	C	2	0.000493	0.000493	1.1827	1.1827	0.4497	0
1	45891152	1:45891152:C:T	C	T	2	0.0004931	0.0004931	1.1827	1.1827	0.4497	0
1	45891458	1:45891458:C:T	C	T	2	0.0004807	0.0004807	1.1831	1.1831	0.4452	0
1	45899114	1:45899114:G:A	G	A	2	0.0004936	0.0004936	1.1827	1.1827	0.447	0
1	45899795	1:45899795:A:G	A	G	2	0.0004786	0.0004786	1.1831	1.1831	0.4452	0
1	45902048	1:45902048:G:A	G	A	2	0.0003861	0.0003861	1.1867	1.1867	0.4726	0
1	45902219	1:45902219:T:G	T	G	2	0.000329	0.000329	1.1892	1.1892	0.3347	0
1	45907180	1:45907180:A:G	A	G	2	0.0003249	0.0003249	1.1893	1.1893	0.3352	0
1	45908782	1:45908782:C:T	C	T	2	0.0003249	0.0003249	1.1893	1.1893	0.3351	0
1	45909994	1:45909994:A:G	A	G	2	0.0004565	0.0004565	1.1829	1.1829	0.3254	0
1	45912005	1:45912005:C:T	C	T	2	0.0004607	0.0004607	1.1829	1.1829	0.3249	0
1	45913860	1:45913860:T:C	T	C	2	0.0004566	0.0004566	1.1829	1.1829	0.3251	0
1	45916061	1:45916061:G:A	G	A	2	0.0003515	0.0003515	1.1876	1.1876	0.3603	0
1	45919234	1:45919234:A:C	A	C	2	0.0003518	0.0003518	1.1876	1.1876	0.3607	0
1	45920406	1:45920406:G:A	G	A	2	0.0003538	0.0003538	1.1875	1.1875	0.3605	0
1	45926495	1:45926495:C:G	C	G	2	0.0004125	0.0004125	1.1851	1.1851	0.4754	0
1	45930246	1:45930246:C:T	C	T	2	0.0005281	0.0005281	1.1807	1.1807	0.4453	0
1	45930270	1:45930270:A:C	A	C	2	0.0005281	0.0005281	1.1807	1.1807	0.4453	0
1	45936351	1:45936351:G:A	G	A	2	0.0005536	0.0005536	1.1717	1.1717	0.429	0
1	45937695	1:45937695:G:A	G	A	2	0.0005139	0.0005139	1.1811	1.1811	0.4463	0
1	45941349	1:45941349:G:T	G	T	2	0.0005891	0.0005891	1.179	1.179	0.4529	0
1	45955868	1:45955868:T:C	T	C	2	0.000871	0.000871	1.1742	1.1742	0.4944	0
1	45956828	1:45956828:C:G	C	G	2	0.0008698	0.0008698	1.1742	1.1742	0.4944	0
1	45962409	1:45962409:T:C	T	C	2	0.0009151	0.0009151	1.1734	1.1734	0.6552	0
1	45966298	1:45966298:A:G	A	G	2	0.0009876	0.0009876	1.1722	1.1722	0.6701	0
1	45970446	1:45970446:C:T	C	T	2	0.0009824	0.0009824	1.1722	1.1722	0.6342	0
1	46013892	1:46013892:T:A	T	A	2	0.0001791	0.0001791	1.202	1.202	0.5925	0
1	46015005	1:46015005:G:A	G	A	2	0.0002529	0.0002529	1.1975	1.1975	0.5912	0
1	46015751	1:46015751:G:T	G	T	2	0.0001487	0.0001487	1.2055	1.2055	0.6086	0
1	46020408	1:46020408:G:A	G	A	2	0.0004994	0.0004994	1.1871	1.1871	0.5752	0
1	46021556	1:46021556:C:A	C	A	2	0.0005102	0.0005102	1.1868	1.1868	0.6181	0
1	46023356	1:46023356:A:T	A	T	2	0.0001534	0.0001534	1.2186	1.2186	0.8845	0
1	46039077	1:46039077:T:G	T	G	2	0.0001519	0.0001519	0.8192	0.8192	0.7344	0
1	46054486	1:46054486:A:G	A	G	2	0.0009727	0.0009727	0.8557	0.8557	0.7332	0
1	46055600	1:46055600:C:T	C	T	2	0.0007576	0.0007576	0.8532	0.8532	0.6917	0
1	46055858	1:46055858:A:G	A	G	2	0.000755	0.000755	0.8532	0.8532	0.6918	0
1	46077428	1:46077428:G:C	G	C	2	0.0003628	0.0003628	0.8454	0.8454	0.7784	0
1	46078630	1:46078630:A:G	A	G	2	0.0003721	0.0003721	0.8455	0.8455	0.7783	0
1	46078854	1:46078854:A:G	A	G	2	0.0003629	0.0003629	0.8454	0.8454	0.774	0
1	46078884	1:46078884:C:T	C	T	2	0.0003633	0.0003633	0.8454	0.8454	0.7737	0
1	46079391	1:46079391:T:C	T	C	2	0.0006975	0.0006975	0.8521	0.8521	0.6507	0
1	46079493	1:46079493:A:G	A	G	2	0.0006454	0.0006454	0.8513	0.8513	0.6199	0
1	46080300	1:46080300:A:T	A	T	2	0.0006583	0.0006583	0.8514	0.8514	0.6248	0
1	46080947	1:46080947:A:C	A	C	2	0.0006535	0.0006535	0.8514	0.8514	0.6248	0
1	46081282	1:46081282:T:C	T	C	2	0.0003407	0.0003407	0.8445	0.8445	0.7495	0
1	46081422	1:46081422:C:G	C	G	2	0.0003452	0.0003452	0.8446	0.8446	0.7506	0
1	46081960	1:46081960:C:T	C	T	2	0.0006771	0.0006771	0.8518	0.8518	0.623	0
1	46082431	1:46082431:C:A	C	A	2	0.0006802	0.0006802	0.8518	0.8518	0.623	0
1	46082965	1:46082965:C:T	C	T	2	0.0007485	0.0007485	0.8528	0.8528	0.6194	0
1	46084934	1:46084934:G:A	G	A	2	0.000578	0.000578	0.8502	0.8502	0.7015	0
1	46085112	1:46085112:A:G	A	G	2	0.000378	0.000378	0.8456	0.8456	0.7461	0
1	46085356	1:46085356:C:T	C	T	2	0.0007832	0.0007832	0.8531	0.8531	0.6216	0
1	46085852	1:46085852:C:T	C	T	2	0.0005549	0.0005549	0.8486	0.8486	0.7143	0
1	46086077	1:46086077:C:T	C	T	2	0.0006767	0.0006767	0.8517	0.8517	0.6215	0
1	46086913	1:46086913:C:T	C	T	2	0.000738	0.000738	0.8527	0.8527	0.6184	0
1	46087577	1:46087577:G:A	G	A	2	0.0003613	0.0003613	0.845	0.845	0.7458	0
1	46087879	1:46087879:A:G	A	G	2	0.0007035	0.0007035	0.8522	0.8522	0.6148	0
1	46089225	1:46089225:C:G	C	G	2	0.000841	0.000841	0.8541	0.8541	0.6165	0
1	46089801	1:46089801:G:A	G	A	2	0.0004117	0.0004117	0.8464	0.8464	0.7393	0
1	46090252	1:46090252:A:G	A	G	2	0.0007162	0.0007162	0.8511	0.8511	0.6295	0
1	46091305	1:46091305:T:C	T	C	2	0.0003845	0.0003845	0.8458	0.8458	0.7423	0
1	46091512	1:46091512:A:G	A	G	2	0.0007478	0.0007478	0.8528	0.8528	0.6159	0
1	46092476	1:46092476:C:G	C	G	2	0.0007531	0.0007531	0.8529	0.8529	0.617	0
1	46094027	1:46094027:A:G	A	G	2	0.0003769	0.0003769	1.1818	1.1818	0.7295	0
1	46100322	1:46100322:T:C	T	C	2	0.0008349	0.0008349	1.1684	1.1684	0.4497	0
1	46106922	1:46106922:T:A	T	A	2	0.0008382	0.0008382	1.1683	1.1683	0.4495	0
1	46107868	1:46107868:T:C	T	C	2	0.0008389	0.0008389	1.1683	1.1683	0.4495	0
1	46111056	1:46111056:C:T	C	T	2	0.000843	0.000843	1.1684	1.1684	0.4468	0
1	46112752	1:46112752:T:C	T	C	2	0.0008204	0.0008204	1.1687	1.1687	0.4467	0
1	46114428	1:46114428:A:G	A	G	2	0.0008389	0.0008389	1.1683	1.1683	0.4503	0
1	46117185	1:46117185:C:T	C	T	2	0.00084	0.00084	1.1683	1.1683	0.4502	0
1	46118184	1:46118184:A:T	A	T	2	0.0008388	0.0008388	1.1683	1.1683	0.4503	0
1	46118745	1:46118745:C:G	C	G	2	0.0008547	0.0008547	1.1681	1.1681	0.4478	0
1	46124527	1:46124527:C:T	C	T	2	0.0008696	0.0008696	1.1678	1.1678	0.4482	0
1	46125790	1:46125790:C:A	C	A	2	0.0008127	0.0008127	1.1688	1.1688	0.4504	0
1	46130373	1:46130373:G:A	G	A	2	0.0008537	0.0008537	1.1681	1.1681	0.4497	0
1	46132844	1:46132844:T:C	T	C	2	0.0008209	0.0008209	1.1689	1.1689	0.455	0
1	46132850	1:46132850:C:G	C	G	2	0.0008209	0.0008209	1.1689	1.1689	0.455	0
1	46134216	1:46134216:G:C	G	C	2	0.0008561	0.0008561	1.168	1.168	0.4502	0
1	46134978	1:46134978:T:C	T	C	2	0.0008568	0.0008568	1.168	1.168	0.451	0
1	46136755	1:46136755:C:T	C	T	2	0.0008568	0.0008568	1.168	1.168	0.451	0
1	46142179	1:46142179:A:G	A	G	2	0.0008568	0.0008568	1.168	1.168	0.451	0
1	46142466	1:46142466:C:A	C	A	2	0.0008675	0.0008675	1.1678	1.1678	0.4512	0
1	46143791	1:46143791:G:A	G	A	2	0.000933	0.000933	1.1667	1.1667	0.5127	0
1	46150486	1:46150486:C:A	C	A	2	0.0009113	0.0009113	1.1671	1.1671	0.5246	0
1	46153548	1:46153548:C:T	C	T	2	0.0009519	0.0009519	1.1664	1.1664	0.5115	0
1	46156308	1:46156308:G:T	G	T	2	0.0009096	0.0009096	1.1673	1.1673	0.4794	0
1	46156492	1:46156492:A:G	A	G	2	0.0009269	0.0009269	1.1669	1.1669	0.5124	0
1	46157906	1:46157906:C:T	C	T	2	0.0009519	0.0009519	1.1664	1.1664	0.5115	0
1	46157942	1:46157942:G:A	G	A	2	0.0009519	0.0009519	1.1664	1.1664	0.5115	0
1	46158331	1:46158331:T:G	T	G	2	0.0009519	0.0009519	1.1664	1.1664	0.5115	0
1	46163256	1:46163256:A:G	A	G	2	0.0009121	0.0009121	1.1672	1.1672	0.5477	0
1	46164846	1:46164846:A:T	A	T	2	0.0009741	0.0009741	1.1661	1.1661	0.5454	0
1	46166090	1:46166090:C:T	C	T	2	0.0009679	0.0009679	1.1662	1.1662	0.5452	0
1	46166861	1:46166861:G:C	G	C	2	0.0009751	0.0009751	1.1661	1.1661	0.5459	0
1	46167533	1:46167533:T:C	T	C	2	0.0009014	0.0009014	1.1673	1.1673	0.5926	0
1	46170098	1:46170098:T:C	T	C	2	0.0009782	0.0009782	1.166	1.166	0.5499	0
1	46170544	1:46170544:G:A	G	A	2	0.0009804	0.0009804	1.166	1.166	0.5492	0
1	46171393	1:46171393:A:G	A	G	2	0.0009779	0.0009779	1.166	1.166	0.55	0
1	46172001	1:46172001:A:G	A	G	2	0.0009783	0.0009783	1.166	1.166	0.5499	0
1	46174921	1:46174921:G:C	G	C	2	0.0009246	0.0009246	0.8573	0.8573	0.5405	0
1	46177748	1:46177748:A:G	A	G	2	0.0009645	0.0009645	0.8577	0.8577	0.5383	0
1	46179022	1:46179022:A:C	A	C	2	0.0009371	0.0009371	0.8575	0.8575	0.5402	0
1	46179271	1:46179271:C:A	C	A	2	0.0005122	0.0005122	0.851	0.851	0.6755	0
1	46181206	1:46181206:A:G	A	G	2	0.0009446	0.0009446	0.8575	0.8575	0.54	0
1	46181304	1:46181304:C:A	C	A	2	0.0005159	0.0005159	0.8511	0.8511	0.6753	0
1	46182048	1:46182048:T:C	T	C	2	0.0005264	0.0005264	0.8513	0.8513	0.7126	0
1	46183209	1:46183209:A:G	A	G	2	0.0006905	0.0006905	1.1669	1.1669	0.5851	0
1	46186050	1:46186050:C:T	C	T	2	0.0006871	0.0006871	1.167	1.167	0.5835	0
1	46187320	1:46187320:T:G	T	G	2	0.0006769	0.0006769	1.1672	1.1672	0.5839	0
1	46187469	1:46187469:A:C	A	C	2	0.0006821	0.0006821	1.1671	1.1671	0.5836	0
1	46188043	1:46188043:T:C	T	C	2	0.0007012	0.0007012	1.1667	1.1667	0.5832	0
1	46189526	1:46189526:T:A	T	A	2	0.0006993	0.0006993	1.1667	1.1667	0.5831	0
1	46197948	1:46197948:C:T	C	T	2	0.0006673	0.0006673	1.1678	1.1678	0.5795	0
1	46198010	1:46198010:G:A	G	A	2	0.0006511	0.0006511	1.1683	1.1683	0.5792	0
1	46198538	1:46198538:T:C	T	C	2	0.0006648	0.0006648	1.1675	1.1675	0.5831	0
1	46199084	1:46199084:A:G	A	G	2	0.0006654	0.0006654	1.1675	1.1675	0.5829	0
1	46211347	1:46211347:A:G	A	G	2	0.0006104	0.0006104	1.1686	1.1686	0.5892	0
1	46212836	1:46212836:A:G	A	G	2	0.0006572	0.0006572	1.1676	1.1676	0.5869	0
1	46216722	1:46216722:A:G	A	G	2	0.0006572	0.0006572	1.1676	1.1676	0.587	0
1	46217158	1:46217158:T:A	T	A	2	0.0006398	0.0006398	1.1678	1.1678	0.5876	0
1	46217485	1:46217485:G:C	G	C	2	0.0006398	0.0006398	1.1678	1.1678	0.5876	0
1	46220816	1:46220816:C:G	C	G	2	0.0006395	0.0006395	1.1679	1.1679	0.5877	0
1	46220999	1:46220999:C:T	C	T	2	0.0006394	0.0006394	1.1679	1.1679	0.5878	0
1	46221440	1:46221440:T:C	T	C	2	0.0006394	0.0006394	1.1679	1.1679	0.5878	0
1	46221617	1:46221617:G:A	G	A	2	0.0006405	0.0006405	1.1678	1.1678	0.5877	0
1	46222880	1:46222880:G:A	G	A	2	0.0008369	0.0008369	1.1588	1.1588	0.5126	0
1	46223892	1:46223892:A:G	A	G	2	0.0007008	0.0007008	1.1669	1.1669	0.6417	0
1	46225806	1:46225806:A:C	A	C	2	0.0007103	0.0007103	1.1667	1.1667	0.6412	0
1	46227072	1:46227072:T:C	T	C	2	0.0007109	0.0007109	1.1666	1.1666	0.6435	0
1	46227566	1:46227566:G:T	G	T	2	0.0007104	0.0007104	1.1667	1.1667	0.641	0
1	46229332	1:46229332:G:A	G	A	2	0.0007101	0.0007101	1.1667	1.1667	0.6412	0
1	46229452	1:46229452:C:G	C	G	2	0.0007113	0.0007113	1.1666	1.1666	0.6413	0
1	46229885	1:46229885:T:C	T	C	2	0.0007076	0.0007076	1.1667	1.1667	0.643	0
1	46231476	1:46231476:A:G	A	G	2	0.0007182	0.0007182	1.1665	1.1665	0.6407	0
1	46231984	1:46231984:G:A	G	A	2	0.00069	0.00069	1.1671	1.1671	0.6454	0
1	46233772	1:46233772:T:C	T	C	2	0.0007375	0.0007375	1.1662	1.1662	0.6412	0
1	46234947	1:46234947:C:T	C	T	2	0.0008008	0.0008008	1.1657	1.1657	0.5689	0
1	46236098	1:46236098:G:A	G	A	2	0.0008046	0.0008046	1.1656	1.1656	0.5678	0
1	46413257	1:46413257:G:A	G	A	2	0.0002981	0.0002981	1.2475	1.2475	0.941	0
1	46433102	1:46433102:G:T	G	T	2	0.000268	0.000268	1.2498	1.2498	0.9452	0
1	46581933	1:46581933:A:G	A	G	2	0.0001031	0.0001031	1.2866	1.2866	0.7464	0
1	46595329	1:46595329:A:G	A	G	2	9.243e-05	9.243e-05	1.2776	1.2776	0.7638	0
1	46610212	1:46610212:C:T	C	T	2	2.703e-05	0.03662	0.7908	0.7488	0.2177	34.2
1	46610456	1:46610456:G:C	G	C	2	9.477e-05	0.1043	0.795	0.6907	0.0976	63.56
1	46610782	1:46610782:T:C	T	C	2	9.518e-05	0.1049	0.795	0.69	0.0965	63.79
1	46618392	1:46618392:G:T	G	T	2	0.0003424	0.1301	1.2363	1.446	0.0816	67.03
1	46619027	1:46619027:G:C	G	C	2	0.0003726	0.1314	1.235	1.4452	0.0811	67.13
1	46621740	1:46621740:G:A	G	A	2	0.0005474	0.1115	1.2138	1.3362	0.1513	51.42
1	46623010	1:46623010:G:A	G	A	2	0.0003988	0.133	1.2337	1.445	0.0802	67.34
1	46624627	1:46624627:C:T	C	T	2	0.0003336	0.1292	1.2372	1.4464	0.082	66.94
1	46628543	1:46628543:C:T	C	T	2	0.0003712	0.1327	1.235	1.4496	0.0781	67.79
1	46629690	1:46629690:A:C	A	C	2	0.0004781	0.1106	1.216	1.3417	0.1481	52.19
1	46629902	1:46629902:T:C	T	C	2	0.0003498	0.1332	1.2356	1.4541	0.0756	68.33
1	46635149	1:46635149:G:A	G	A	2	0.0003203	0.1344	1.2373	1.4659	0.0694	69.68
1	46636384	1:46636384:C:T	C	T	2	0.0004206	0.1404	1.2318	1.4642	0.0665	70.3
1	47276081	1:47276081:C:T	C	T	2	0.0004411	0.0004411	1.4589	1.4589	0.8553	0
1	47276884	1:47276884:T:G	T	G	2	0.0004542	0.0004542	1.458	1.458	0.8549	0
1	47282626	1:47282626:G:A	G	A	2	0.0004732	0.0004732	1.4574	1.4574	0.8589	0
1	47285366	1:47285366:C:A	C	A	2	0.0005077	0.0005077	1.4599	1.4599	0.529	0
1	47286927	1:47286927:T:C	T	C	2	0.0004083	0.0004083	1.4679	1.4679	0.5345	0
1	47291216	1:47291216:A:T	A	T	2	0.0004216	0.0004216	1.4667	1.4667	0.5317	0
1	47291409	1:47291409:G:A	G	A	2	0.0004331	0.0004331	1.4659	1.4659	0.5311	0
1	47292013	1:47292013:A:C	A	C	2	0.0004231	0.0004231	1.4666	1.4666	0.5316	0
1	47293047	1:47293047:C:T	C	T	2	0.000531	0.000531	1.4581	1.4581	0.5257	0
1	47294770	1:47294770:T:A	T	A	2	0.000502	0.000502	1.4602	1.4602	0.5272	0
1	47297679	1:47297679:T:G	T	G	2	0.0007088	0.0007088	1.4394	1.4394	0.6695	0
1	47301488	1:47301488:T:A	T	A	2	0.0004261	0.0004261	1.4667	1.4667	0.5286	0
1	47307106	1:47307106:G:A	G	A	2	0.0009456	0.0009456	1.5072	1.5072	0.7689	0
1	47308414	1:47308414:T:A	T	A	2	0.0003285	0.0003285	1.4817	1.4817	0.537	0
1	47310830	1:47310830:C:A	C	A	2	0.000338	0.000338	1.4806	1.4806	0.5368	0
1	47311929	1:47311929:C:A	C	A	2	0.0003303	0.0003303	1.4815	1.4815	0.5374	0
1	47314491	1:47314491:G:A	G	A	2	0.0008121	0.0008121	1.5158	1.5158	0.7789	0
1	47317901	1:47317901:A:G	A	G	2	0.0007661	0.0007661	1.517	1.517	0.7726	0
1	47321789	1:47321789:G:A	G	A	2	0.0003155	0.0003155	1.4849	1.4849	0.5316	0
1	47364788	1:47364788:C:T	C	T	2	0.0004051	0.0004051	0.4116	0.4116	0.4372	0
1	47370006	1:47370006:G:A	G	A	2	0.0004129	0.0004129	0.4244	0.4244	0.4707	0
1	47426849	1:47426849:C:A	C	A	2	0.0009545	0.0009545	3.8716	3.8716	0.9616	0
1	47433999	1:47433999:C:T	C	T	2	0.0009833	0.0009833	2.0829	2.0829	0.6684	0
1	47437222	1:47437222:G:T	G	T	2	0.0007549	0.0007549	2.1224	2.1224	0.6804	0
1	47550767	1:47550767:A:G	A	G	2	0.0001271	0.0001271	1.2953	1.2953	0.8548	0
1	47554196	1:47554196:G:T	G	T	2	0.0001848	0.0001848	1.2859	1.2859	0.9022	0
1	47556296	1:47556296:G:A	G	A	2	0.0001875	0.0001875	1.2855	1.2855	0.9028	0
1	47673563	1:47673563:C:T	C	T	2	0.0007604	0.4283	2.1661	1.6957	0.2393	27.78
1	47681367	1:47681367:C:A	C	A	2	0.0009032	0.5849	2.3287	1.5843	0.1985	39.53
1	47694432	1:47694432:G:C	G	C	2	0.0006281	0.9965	2.4258	0.9938	0.1062	61.69
1	47715379	1:47715379:T:C	T	C	2	0.0004739	0.0004739	3.6616	3.6616	0.98	0
1	47795713	1:47795713:T:C	T	C	2	0.0009878	0.0009878	3.8495	3.8495	0.9311	0
1	47856777	1:47856777:C:T	C	T	2	0.0006911	0.0006911	2.8704	2.8704	0.7375	0
1	48098186	1:48098186:G:C	G	C	2	0.0009408	0.0009408	0.8081	0.8081	0.7404	0
1	48102145	1:48102145:A:C	A	C	2	2.564e-05	2.564e-05	0.7412	0.7412	0.7703	0
1	48105228	1:48105228:C:T	C	T	2	0.0007345	0.0007345	0.72	0.72	0.9066	0
1	48105784	1:48105784:C:T	C	T	2	0.0007994	0.0007994	0.7245	0.7245	0.8614	0
1	48105853	1:48105853:C:G	C	G	2	0.0007613	0.0007613	0.7236	0.7236	0.8592	0
1	48106092	1:48106092:T:G	T	G	2	0.0009767	0.0009767	0.8208	0.8208	0.3363	0
1	48106826	1:48106826:G:T	G	T	2	0.001	0.001	0.742	0.742	0.882	0
1	48106873	1:48106873:C:G	C	G	2	8.69e-05	8.69e-05	1.7222	1.7222	0.6212	0
1	48106889	1:48106889:G:A	G	A	2	0.0009708	0.0009708	0.7415	0.7415	0.8955	0
1	48107025	1:48107025:C:T	C	T	2	0.0009746	0.0009746	0.7415	0.7415	0.8952	0
1	48110450	1:48110450:A:G	A	G	2	0.0007437	0.0007437	0.7444	0.7444	0.8271	0
1	48110751	1:48110751:G:T	G	T	2	0.0009697	0.0009697	0.7417	0.7417	0.8797	0
1	48111699	1:48111699:G:T	G	T	2	0.0009699	0.0009699	0.7417	0.7417	0.8798	0
1	48112652	1:48112652:T:C	T	C	2	0.0009908	0.0009908	0.7426	0.7426	0.8763	0
1	48112945	1:48112945:C:G	C	G	2	0.0009625	0.0009625	0.742	0.742	0.8752	0
1	48113078	1:48113078:A:G	A	G	2	0.0003485	0.0003485	1.542	1.542	0.3819	0
1	48115276	1:48115276:A:G	A	G	2	0.0009692	0.0009692	0.7409	0.7409	0.8727	0
1	48115768	1:48115768:A:G	A	G	2	0.0007804	0.0007804	0.7362	0.7362	0.8714	0
1	48274306	1:48274306:C:T	C	T	2	0.0001339	0.0001339	2.1632	2.1632	0.6897	0
1	48437601	1:48437601:G:A	G	A	2	0.0009353	0.0009353	1.9773	1.9773	0.6589	0
1	49074645	1:49074645:C:T	C	T	2	0.000613	0.000613	1.1602	1.1602	0.8102	0
1	49150064	1:49150064:C:T	C	T	2	0.0001089	0.0001089	0.5483	0.5483	0.7011	0
1	52032357	1:52032357:T:C	T	C	2	0.0005307	0.56	0.4593	0.6333	0.2249	32.09
1	52067051	1:52067051:G:A	G	A	2	0.0004767	0.3633	0.4391	0.5385	0.2664	19.06
1	52153341	1:52153341:G:A	G	A	2	0.0005914	0.0005914	0.4499	0.4499	0.3278	0
1	52158851	1:52158851:G:A	G	A	2	0.000729	0.000729	0.456	0.456	0.348	0
1	52243794	1:52243794:C:T	C	T	2	0.0005712	0.0005712	0.4414	0.4414	0.4371	0
1	52355218	1:52355218:A:G	A	G	2	0.0003064	0.0003064	0.4314	0.4314	0.4827	0
1	52999155	1:52999155:T:A	T	A	2	0.0002012	0.0002012	2.6541	2.6541	0.4487	0
1	53008093	1:53008093:A:G	A	G	2	0.0002012	0.0002012	2.6541	2.6541	0.4487	0
1	53076239	1:53076239:G:A	G	A	2	0.0009952	0.0009952	2.5044	2.5044	0.4003	0
1	53206392	1:53206392:C:A	C	A	2	7.429e-05	7.429e-05	3.952	3.952	0.793	0
1	53224007	1:53224007:C:A	C	A	2	0.0004723	0.0004723	3.004	3.004	0.7008	0
1	53239013	1:53239013:G:A	G	A	2	0.000387	0.000387	3.104	3.104	0.7234	0
1	53313064	1:53313064:G:C	G	C	2	0.0003593	0.0003593	3.1601	3.1601	0.7132	0
1	53320011	1:53320011:T:A	T	A	2	0.0008786	0.0008786	3.1959	3.1959	0.7241	0
1	53440647	1:53440647:G:A	G	A	2	0.0007508	0.0007508	2.9198	2.9198	0.7623	0
1	55110332	1:55110332:G:A	G	A	2	0.000934	0.1521	1.2109	1.3759	0.1321	55.89
1	55177646	1:55177646:T:C	T	C	2	0.0002097	0.839	0.709	0.9215	0.0806	67.23
1	55177661	1:55177661:G:A	G	A	2	0.0002028	0.8377	0.7085	0.9208	0.0806	67.25
1	55178418	1:55178418:T:C	T	C	2	0.000356	0.8784	0.7214	0.9403	0.0759	68.25
1	55178432	1:55178432:A:C	A	C	2	0.0003055	0.8763	0.7186	0.9389	0.0745	68.57
1	55178470	1:55178470:G:T	G	T	2	0.0003123	0.8768	0.719	0.9392	0.0746	68.54
1	55178509	1:55178509:G:C	G	C	2	0.0003606	0.8783	0.7219	0.9404	0.0761	68.21
1	55178739	1:55178739:G:C	G	C	2	0.0003694	0.8794	0.7226	0.9409	0.0763	68.17
1	55178761	1:55178761:C:A	C	A	2	0.0003693	0.8795	0.7226	0.941	0.0763	68.17
1	55179095	1:55179095:A:C	A	C	2	0.000283	0.881	0.713	0.9397	0.0729	68.9
1	55179255	1:55179255:T:G	T	G	2	0.0003665	0.8793	0.7226	0.9409	0.0762	68.18
1	55179510	1:55179510:G:C	G	C	2	0.0008543	0.9126	0.7407	0.9577	0.0799	67.4
1	55179810	1:55179810:C:T	C	T	2	0.0003339	0.8786	0.7213	0.9404	0.0755	68.34
1	55180031	1:55180031:A:G	A	G	2	0.0003411	0.8787	0.7216	0.9405	0.0758	68.29
1	55181403	1:55181403:A:G	A	G	2	0.0005809	0.3057	0.6863	0.7571	0.2353	29
1	55181480	1:55181480:A:G	A	G	2	0.0006425	0.8886	0.735	0.9468	0.0833	66.67
1	55182550	1:55182550:C:T	C	T	2	0.0003206	0.9383	0.7235	0.9679	0.0548	72.88
1	55182578	1:55182578:G:A	G	A	2	0.0003206	0.9383	0.7235	0.9679	0.0548	72.88
1	55183101	1:55183101:A:G	A	G	2	0.0007815	0.6684	0.7001	0.8535	0.1519	51.3
1	55183132	1:55183132:A:G	A	G	2	0.0002796	0.9234	0.7202	0.9605	0.0562	72.58
1	55183528	1:55183528:C:G	C	G	2	0.0002819	0.9235	0.7203	0.9606	0.0562	72.56
1	55183810	1:55183810:T:C	T	C	2	0.0007718	0.7192	0.7008	0.8704	0.1366	54.88
1	55184286	1:55184286:C:T	C	T	2	0.0002819	0.9235	0.7203	0.9606	0.0562	72.56
1	55184460	1:55184460:A:T	A	T	2	0.0002897	0.9239	0.7208	0.9608	0.0564	72.53
1	55184569	1:55184569:T:G	T	G	2	0.0002782	0.9233	0.7201	0.9605	0.0562	72.58
1	55184627	1:55184627:G:T	G	T	2	0.0002782	0.9233	0.7201	0.9605	0.0562	72.58
1	55184789	1:55184789:T:C	T	C	2	0.0002782	0.9233	0.7201	0.9605	0.0562	72.58
1	55185025	1:55185025:A:G	A	G	2	0.0002782	0.9233	0.7201	0.9605	0.0562	72.58
1	55185204	1:55185204:C:A	C	A	2	0.0002792	0.9233	0.7201	0.9605	0.0562	72.58
1	55185467	1:55185467:G:A	G	A	2	0.0002781	0.9233	0.7201	0.9605	0.0562	72.58
1	55185632	1:55185632:T:C	T	C	2	0.0002792	0.9233	0.7201	0.9605	0.0562	72.58
1	55185644	1:55185644:A:T	A	T	2	0.0002781	0.9233	0.7201	0.9605	0.0562	72.58
1	55185698	1:55185698:A:C	A	C	2	0.0002781	0.9233	0.7201	0.9605	0.0562	72.58
1	55186125	1:55186125:T:A	T	A	2	0.0002779	0.9253	0.72	0.9614	0.0556	72.7
1	55186615	1:55186615:C:T	C	T	2	0.0002781	0.9233	0.7201	0.9605	0.0562	72.58
1	55186686	1:55186686:G:A	G	A	2	0.0002781	0.9233	0.7201	0.9605	0.0562	72.58
1	55186925	1:55186925:G:A	G	A	2	0.0002782	0.9233	0.7201	0.9605	0.0562	72.58
1	55187166	1:55187166:C:T	C	T	2	0.0006322	0.7251	0.6973	0.8713	0.1323	55.86
1	55187167	1:55187167:C:G	C	G	2	0.0002782	0.9233	0.7201	0.9605	0.0562	72.58
1	55187502	1:55187502:A:C	A	C	2	0.0002781	0.9233	0.7201	0.9605	0.0562	72.58
1	55188022	1:55188022:C:G	C	G	2	0.0002781	0.9233	0.7201	0.9605	0.0562	72.58
1	55188189	1:55188189:G:A	G	A	2	0.0002786	0.9234	0.7201	0.9605	0.0562	72.58
1	55188269	1:55188269:G:A	G	A	2	0.0002781	0.9233	0.7201	0.9605	0.0562	72.58
1	55188382	1:55188382:C:T	C	T	2	0.0002771	0.9232	0.72	0.9604	0.0561	72.59
1	55188842	1:55188842:G:T	G	T	2	0.0002928	0.918	0.7213	0.9584	0.0528	73.33
1	55188878	1:55188878:T:C	T	C	2	0.0004375	0.938	0.7294	0.9685	0.0527	73.37
1	55188941	1:55188941:G:T	G	T	2	0.0002928	0.918	0.7213	0.9584	0.0528	73.33
1	55189020	1:55189020:C:T	C	T	2	0.00029	0.9178	0.7211	0.9583	0.0528	73.34
1	55189185	1:55189185:G:A	G	A	2	0.0002928	0.918	0.7213	0.9584	0.0528	73.33
1	55189223	1:55189223:A:G	A	G	2	0.0002905	0.9188	0.7211	0.9588	0.0526	73.38
1	55189408	1:55189408:G:T	G	T	2	0.0002928	0.918	0.7213	0.9584	0.0528	73.33
1	55189499	1:55189499:T:C	T	C	2	0.0009717	0.8121	0.7147	0.9096	0.1086	61.15
1	55190247	1:55190247:C:T	C	T	2	0.0002899	0.9178	0.7211	0.9583	0.0524	73.43
1	55191401	1:55191401:A:G	A	G	2	8.279e-05	0.5232	0.7313	0.8453	0.1357	55.07
1	55191596	1:55191596:G:A	G	A	2	0.0008314	0.9559	0.759	1.0232	0.0372	76.97
1	55191885	1:55191885:C:T	C	T	2	0.000501	0.6854	0.6918	0.857	0.1346	55.33
1	55192440	1:55192440:C:T	C	T	2	0.0002886	0.9177	0.7211	0.9583	0.0524	73.43
1	55192785	1:55192785:G:A	G	A	2	0.0008012	0.9367	0.758	1.0345	0.0327	78.08
1	55193416	1:55193416:G:T	G	T	2	0.0009723	0.9241	0.7622	1.0416	0.0319	78.28
1	55194293	1:55194293:A:G	A	G	2	0.0007924	0.9329	0.7579	1.0368	0.0318	78.3
1	55194355	1:55194355:T:C	T	C	2	0.0003045	0.9307	0.7571	1.0378	0.0321	78.23
1	55194524	1:55194524:T:C	T	C	2	0.000867	0.9311	0.7596	1.0377	0.0323	78.18
1	55194871	1:55194871:C:T	C	T	2	0.0007213	0.9393	0.7564	1.033	0.0311	78.49
1	55194981	1:55194981:T:A	T	A	2	0.0008028	0.9373	0.7583	1.034	0.0316	78.36
1	55195348	1:55195348:A:C	A	C	2	0.0008111	0.9372	0.7584	1.0341	0.0316	78.35
1	55195674	1:55195674:G:A	G	A	2	0.0003949	0.9483	0.7483	1.0284	0.029	79.02
1	55195697	1:55195697:G:A	G	A	2	0.0006371	0.9463	0.7526	1.0293	0.0311	78.48
1	55195700	1:55195700:G:T	G	T	2	0.0004176	0.9517	0.7492	1.0263	0.0278	79.35
1	55195828	1:55195828:T:C	T	C	2	0.0003946	0.9483	0.7483	1.0284	0.029	79.02
1	55195908	1:55195908:T:A	T	A	2	0.0003935	0.9483	0.7482	1.0284	0.029	79.02
1	55195920	1:55195920:A:G	A	G	2	0.0003937	0.9482	0.7482	1.0285	0.029	79.02
1	55196015	1:55196015:A:C	A	C	2	0.0003937	0.9482	0.7482	1.0285	0.029	79.02
1	55196739	1:55196739:G:A	G	A	2	0.0003933	0.9482	0.7482	1.0285	0.029	79.02
1	55197320	1:55197320:G:A	G	A	2	0.0003672	0.7005	0.6874	0.861	0.1247	57.58
1	55197719	1:55197719:T:G	T	G	2	0.0003938	0.9482	0.7483	1.0285	0.029	79.02
1	55198066	1:55198066:G:C	G	C	2	0.0003935	0.9482	0.7482	1.0285	0.029	79.02
1	55198121	1:55198121:G:A	G	A	2	0.0003935	0.9482	0.7482	1.0285	0.029	79.02
1	55198241	1:55198241:C:T	C	T	2	0.0007413	0.8201	0.7105	0.9121	0.1006	62.91
1	55198333	1:55198333:A:G	A	G	2	0.0003936	0.9481	0.7482	1.0285	0.029	79.03
1	55198367	1:55198367:G:A	G	A	2	0.000397	0.948	0.7484	1.0286	0.029	79.01
1	55198450	1:55198450:T:C	T	C	2	0.0003935	0.9482	0.7482	1.0285	0.029	79.02
1	55198451	1:55198451:T:C	T	C	2	0.0003935	0.9482	0.7482	1.0285	0.029	79.02
1	55198486	1:55198486:T:C	T	C	2	0.0003935	0.9482	0.7482	1.0285	0.029	79.02
1	55198920	1:55198920:A:G	A	G	2	0.0003958	0.9481	0.7483	1.0285	0.029	79.02
1	55199487	1:55199487:T:G	T	G	2	0.0007406	0.8246	0.7104	0.9138	0.0996	63.13
1	55199753	1:55199753:T:A	T	A	2	0.0003937	0.9482	0.7482	1.0285	0.029	79.02
1	55199754	1:55199754:T:A	T	A	2	0.000394	0.9481	0.7483	1.0285	0.029	79.02
1	55199885	1:55199885:T:C	T	C	2	0.0003935	0.9482	0.7482	1.0285	0.029	79.02
1	55199998	1:55199998:G:A	G	A	2	0.0006785	0.8238	0.7092	0.9134	0.0982	63.43
1	55200020	1:55200020:T:C	T	C	2	0.0004403	0.9463	0.7502	1.0294	0.0295	78.89
1	55200036	1:55200036:T:C	T	C	2	0.0004383	0.9463	0.7501	1.0294	0.0295	78.89
1	55200136	1:55200136:G:A	G	A	2	0.0005298	0.9319	0.7539	1.0377	0.0282	79.24
1	55200208	1:55200208:T:C	T	C	2	0.0004383	0.9463	0.7501	1.0294	0.0295	78.89
1	55200798	1:55200798:G:T	G	T	2	0.0004385	0.9463	0.7501	1.0294	0.0295	78.89
1	55200800	1:55200800:C:T	C	T	2	0.0004385	0.9463	0.7501	1.0294	0.0295	78.89
1	55200829	1:55200829:G:T	G	T	2	0.000567	0.704	0.6952	0.8647	0.1293	56.55
1	55200983	1:55200983:C:T	C	T	2	0.0004385	0.9463	0.7501	1.0294	0.0295	78.89
1	55201043	1:55201043:A:C	A	C	2	0.0004385	0.9463	0.7501	1.0294	0.0295	78.89
1	55202073	1:55202073:A:G	A	G	2	0.0004385	0.9463	0.7501	1.0294	0.0295	78.89
1	55202147	1:55202147:A:G	A	G	2	0.0004412	0.9458	0.7502	1.0297	0.0295	78.9
1	55202234	1:55202234:A:G	A	G	2	0.0004385	0.9463	0.7501	1.0294	0.0295	78.89
1	55202645	1:55202645:C:G	C	G	2	0.0004383	0.9463	0.7501	1.0294	0.0295	78.89
1	55202790	1:55202790:G:A	G	A	2	0.0003578	0.9326	0.7597	1.0363	0.0325	78.12
1	55202874	1:55202874:T:C	T	C	2	0.0004383	0.9463	0.7501	1.0294	0.0295	78.89
1	55203135	1:55203135:A:G	A	G	2	0.000455	0.9495	0.7509	1.0274	0.0281	79.25
1	55203156	1:55203156:A:G	A	G	2	0.0004394	0.9463	0.7501	1.0295	0.0295	78.89
1	55203430	1:55203430:T:G	T	G	2	0.0004393	0.9458	0.7501	1.0297	0.0295	78.9
1	55203433	1:55203433:G:A	G	A	2	0.0004365	0.9464	0.75	1.0294	0.0295	78.89
1	55203544	1:55203544:G:A	G	A	2	0.0007811	0.8255	0.7121	0.9147	0.0999	63.05
1	55203630	1:55203630:A:G	A	G	2	0.0006018	0.9218	0.7576	1.0434	0.0281	79.25
1	55203734	1:55203734:C:T	C	T	2	0.0009355	0.7594	0.7109	0.8888	0.124	57.73
1	55203922	1:55203922:A:G	A	G	2	0.0006075	0.692	0.6928	0.8594	0.1329	55.71
1	55204665	1:55204665:A:G	A	G	2	0.0009099	0.8256	0.713	0.9148	0.1005	62.94
1	55205199	1:55205199:A:G	A	G	2	0.0005109	0.9448	0.751	1.0303	0.0296	78.87
1	55205357	1:55205357:C:A	C	A	2	0.0005141	0.9452	0.7511	1.03	0.0297	78.84
1	55205702	1:55205702:C:T	C	T	2	0.0005124	0.9455	0.7511	1.0298	0.0298	78.82
1	55206830	1:55206830:T:A	T	A	2	0.0009112	0.8354	0.713	0.9187	0.0978	63.52
1	55207052	1:55207052:T:C	T	C	2	0.0009138	0.8355	0.7131	0.9187	0.0978	63.51
1	55207216	1:55207216:T:C	T	C	2	0.0005224	0.9407	0.7515	1.0327	0.029	79.02
1	55207538	1:55207538:G:A	G	A	2	0.0004897	0.9436	0.7501	1.0311	0.0291	79
1	55207918	1:55207918:C:T	C	T	2	0.0003273	0.9579	0.7413	1.0234	0.0277	79.37
1	55207983	1:55207983:T:C	T	C	2	0.0004815	0.9479	0.7498	1.0286	0.0298	78.83
1	55207984	1:55207984:T:C	T	C	2	0.0004825	0.9476	0.7498	1.0288	0.0297	78.84
1	55208204	1:55208204:C:T	C	T	2	0.0004687	0.9461	0.7493	1.0297	0.0292	78.97
1	55208494	1:55208494:T:C	T	C	2	0.0005222	0.9218	0.7512	1.0446	0.0251	80.06
1	55208669	1:55208669:G:A	G	A	2	0.000522	0.9222	0.7512	1.0443	0.0252	80.05
1	55208871	1:55208871:G:A	G	A	2	0.0005577	0.6964	0.6946	0.862	0.1313	56.07
1	55209133	1:55209133:C:T	C	T	2	0.0001108	0.814	0.6863	0.9069	0.0609	71.53
1	55209771	1:55209771:C:T	C	T	2	0.0004302	0.6332	0.6793	0.8354	0.1402	54.03
1	55212625	1:55212625:G:C	G	C	2	0.0004085	0.6326	0.6774	0.8345	0.1392	54.27
1	55799465	1:55799465:G:A	G	A	2	0.0007589	0.9687	0.8408	1.0102	0.0448	75.17
1	55801285	1:55801285:A:G	A	G	2	6.321e-05	0.9572	0.8328	1.0143	0.0332	77.95
1	55802844	1:55802844:C:G	C	G	2	7.599e-05	0.9596	0.8316	1.0136	0.0326	78.09
1	55806861	1:55806861:C:A	C	A	2	0.0001358	0.9687	0.8366	1.0101	0.0344	77.64
1	55807259	1:55807259:T:C	T	C	2	0.0007078	0.9859	1.1638	1.0039	0.0678	70.01
1	55807501	1:55807501:C:T	C	T	2	0.0006707	0.9819	1.1645	1.0049	0.0682	69.93
1	55807639	1:55807639:A:G	A	G	2	0.0007134	0.991	1.1636	1.0025	0.0667	70.25
1	55807918	1:55807918:C:A	C	A	2	0.0006032	0.9858	1.1661	1.0039	0.0662	70.38
1	55808472	1:55808472:T:G	T	G	2	0.0006606	0.9953	1.1649	1.0013	0.0645	70.74
1	55809498	1:55809498:G:A	G	A	2	0.0001066	0.8215	0.8356	0.9545	0.0884	65.55
1	55810009	1:55810009:C:T	C	T	2	0.0003213	0.9421	0.8459	1.0187	0.0398	76.33
1	55810494	1:55810494:C:G	C	G	2	0.0001039	0.8219	0.8353	0.9545	0.0895	65.31
1	55811215	1:55811215:C:T	C	T	2	0.0005647	0.7462	1.1649	1.057	0.1364	54.91
1	55811486	1:55811486:G:C	G	C	2	0.000319	0.9851	0.8458	1.0045	0.0505	73.86
1	55812880	1:55812880:C:T	C	T	2	0.0002531	0.9811	0.8433	1.0059	0.0472	74.61
1	55819875	1:55819875:A:G	A	G	2	0.0001724	0.6953	0.8454	0.9347	0.1251	57.49
1	55820099	1:55820099:T:G	T	G	2	0.0004459	0.9911	0.8568	1.0025	0.056	72.62
1	55822285	1:55822285:G:C	G	C	2	0.0009335	0.6259	0.8576	0.9279	0.1631	48.59
1	55822839	1:55822839:C:A	C	A	2	0.0003351	0.1656	0.8468	0.8723	0.2564	22.35
1	55825700	1:55825700:C:A	C	A	2	0.0005053	0.2368	0.8513	0.8822	0.2433	26.56
1	55840329	1:55840329:C:T	C	T	2	0.0001401	0.0001401	1.3757	1.3757	0.4859	0
1	55841451	1:55841451:G:A	G	A	2	0.0003656	0.0003656	1.3504	1.3504	0.5146	0
1	55842084	1:55842084:A:T	A	T	2	0.0001655	0.0001655	1.383	1.383	0.4545	0
1	55842085	1:55842085:A:T	A	T	2	0.0005091	0.2267	1.3603	1.2742	0.2478	25.15
1	55842542	1:55842542:T:G	T	G	2	0.0004865	0.03458	1.3506	1.3225	0.2943	9.09
1	55842956	1:55842956:G:A	G	A	2	0.000359	0.000359	1.3508	1.3508	0.5328	0
1	55843902	1:55843902:T:C	T	C	2	0.0005821	0.03426	1.3423	1.3158	0.2955	8.61
1	55844046	1:55844046:A:G	A	G	2	0.000585	0.04829	1.3421	1.3105	0.2913	10.21
1	55847370	1:55847370:C:T	C	T	2	0.00018	0.00018	1.525	1.525	0.5427	0
1	55847988	1:55847988:A:C	A	C	2	0.0002194	0.0002194	1.516	1.516	0.5524	0
1	56008079	1:56008079:T:G	T	G	2	0.0007153	0.0007153	0.7544	0.7544	0.9506	0
1	56008388	1:56008388:A:C	A	C	2	0.0004157	0.0004157	0.7356	0.7356	0.6711	0
1	56011845	1:56011845:T:C	T	C	2	0.0004093	0.0004093	0.7351	0.7351	0.6612	0
1	56012686	1:56012686:T:C	T	C	2	0.0004106	0.0004106	0.7353	0.7353	0.6615	0
1	56013952	1:56013952:C:A	C	A	2	0.000471	0.000471	0.7417	0.7417	0.6859	0
1	56014309	1:56014309:T:C	T	C	2	0.0002338	0.0002338	0.7271	0.7271	0.9709	0
1	56017437	1:56017437:G:A	G	A	2	0.0004232	0.0004232	0.7363	0.7363	0.6631	0
1	56070444	1:56070444:C:T	C	T	2	0.0009816	0.03812	0.5395	0.4908	0.2581	21.8
1	56071730	1:56071730:C:T	C	T	2	0.0009852	0.03822	0.5396	0.4909	0.2581	21.82
1	57451516	1:57451516:C:A	C	A	2	0.0006307	0.0006307	0.5183	0.5183	0.71	0
1	57567741	1:57567741:T:C	T	C	2	0.0009808	0.0009808	0.352	0.352	0.4888	0
1	57620429	1:57620429:T:G	T	G	2	0.0001026	0.0001026	0.1646	0.1646	0.3912	0
1	57649833	1:57649833:T:C	T	C	2	3.417e-07	0.9489	0.5757	0.9576	0.031	78.51
1	57650640	1:57650640:C:T	C	T	2	2.53e-07	0.8952	0.5709	0.9181	0.0435	75.46
1	57660036	1:57660036:G:A	G	A	2	0.0004056	0.3348	0.7367	0.8042	0.2245	32.21
1	57660044	1:57660044:C:A	C	A	2	0.0004056	0.3348	0.7367	0.8042	0.2245	32.21
1	57660331	1:57660331:C:T	C	T	2	0.000181	0.3565	0.7261	0.8021	0.2126	35.63
1	57668634	1:57668634:G:C	G	C	2	4.097e-05	0.4862	0.6857	0.8029	0.174	45.89
1	58019177	1:58019177:G:A	G	A	2	0.0009598	0.0009598	1.2822	1.2822	0.5886	0
1	58096362	1:58096362:G:A	G	A	2	0.0009305	0.0009305	3.4984	3.4984	0.9238	0
1	58099025	1:58099025:G:A	G	A	2	0.0008587	0.0008587	3.5263	3.5263	0.9273	0
1	58101641	1:58101641:C:T	C	T	2	0.0006781	0.0006781	3.6392	3.6392	0.8948	0
1	58101726	1:58101726:G:A	G	A	2	0.0005785	0.0005785	3.7191	3.7191	0.9318	0
1	58103368	1:58103368:G:C	G	C	2	0.0006313	0.0006313	3.9431	3.9431	0.9611	0
1	58106221	1:58106221:A:G	A	G	2	0.0003923	0.0003923	4.0011	4.0011	0.9603	0
1	58109381	1:58109381:T:C	T	C	2	0.0006362	0.0006362	3.5661	3.5661	0.9147	0
1	58116184	1:58116184:A:T	A	T	2	0.0001132	0.0001132	4.2913	4.2913	0.9937	0
1	58118703	1:58118703:C:T	C	T	2	0.0001897	0.0001897	4.0194	4.0194	0.9785	0
1	58119619	1:58119619:A:G	A	G	2	6.403e-05	6.403e-05	5.0655	5.0655	0.917	0
1	58122937	1:58122937:C:T	C	T	2	0.0001861	0.0001861	4.1133	4.1133	0.9801	0
1	58123849	1:58123849:C:T	C	T	2	6.862e-05	6.862e-05	5.0774	5.0774	0.9254	0
1	58129082	1:58129082:A:G	A	G	2	9.753e-05	9.753e-05	4.8731	4.8731	0.946	0
1	58129121	1:58129121:G:C	G	C	2	8.424e-05	8.424e-05	4.9127	4.9127	0.9374	0
1	58135746	1:58135746:G:T	G	T	2	9.115e-05	9.115e-05	4.9675	4.9675	0.9373	0
1	58136131	1:58136131:G:A	G	A	2	5.196e-05	5.196e-05	5.2157	5.2157	0.9241	0
1	58140091	1:58140091:T:A	T	A	2	0.0007358	0.0007358	4.5916	4.5916	0.9949	0
1	58150295	1:58150295:T:C	T	C	2	0.0006924	0.0006924	4.6526	4.6526	0.9912	0
1	58160398	1:58160398:C:T	C	T	2	0.0007455	0.0007455	4.6263	4.6263	0.99	0
1	58743928	1:58743928:G:A	G	A	2	0.000917	0.9067	0.6388	1.0871	0.0051	87.25
1	58805106	1:58805106:A:G	A	G	2	0.0001773	0.0001773	1.3334	1.3334	0.6436	0
1	58805438	1:58805438:A:G	A	G	2	0.0008804	0.001509	1.5055	1.5026	0.3158	0.6
1	58805941	1:58805941:T:C	T	C	2	0.0003185	0.0003185	1.2905	1.2905	0.4735	0
1	60288924	1:60288924:G:A	G	A	2	8.966e-06	0.1456	0.3567	0.2218	0.2066	37.3
1	60372958	1:60372958:C:T	C	T	2	0.0009402	0.0009402	1.357	1.357	0.7634	0
1	60400379	1:60400379:T:C	T	C	2	0.0009791	0.2212	0.6052	0.437	0.1952	40.39
1	60488377	1:60488377:T:C	T	C	2	0.0008222	0.0008222	0.6725	0.6725	0.6364	0
1	60491704	1:60491704:A:G	A	G	2	0.0009722	0.0009722	0.6634	0.6634	0.6636	0
1	60497449	1:60497449:G:A	G	A	2	0.0009456	0.1959	0.5625	0.4243	0.2198	33.59
1	60536886	1:60536886:G:A	G	A	2	0.0009346	0.2046	0.5349	0.3755	0.2051	37.71
1	60713222	1:60713222:C:A	C	A	2	6.992e-06	0.1501	0.4876	0.2567	0.0812	67.11
1	60730598	1:60730598:C:A	C	A	2	0.0001444	0.0001444	0.414	0.414	0.3539	0
1	61177973	1:61177973:C:A	C	A	2	0.0008484	0.0008484	0.8602	0.8602	0.94	0
1	61295156	1:61295156:C:T	C	T	2	0.0003621	0.0003621	2.3765	2.3765	0.7343	0
1	61783744	1:61783744:T:C	T	C	2	0.0001336	0.0001336	1.8486	1.8486	0.5244	0
1	61931945	1:61931945:T:A	T	A	2	0.0007195	0.0007195	0.2886	0.2886	0.9129	0
1	62001274	1:62001274:T:C	T	C	2	0.0006976	0.0006976	6.1693	6.1693	0.819	0
1	62430708	1:62430708:C:T	C	T	2	0.0007531	0.0007531	0.6567	0.6567	0.707	0
1	62449815	1:62449815:C:T	C	T	2	0.0003172	0.0003172	7.2135	7.2135	0.8378	0
1	62616988	1:62616988:C:T	C	T	2	0.0008831	0.0008831	0.856	0.856	0.8075	0
1	62617623	1:62617623:A:G	A	G	2	0.0005324	0.0005324	0.8432	0.8432	0.8033	0
1	62617927	1:62617927:C:T	C	T	2	0.0001201	0.0001201	0.8319	0.8319	0.8631	0
1	62621089	1:62621089:C:T	C	T	2	0.0001168	0.0001168	0.8316	0.8316	0.7716	0
1	62634070	1:62634070:G:A	G	A	2	0.0001929	0.5551	0.1855	0.4084	0.16	49.34
1	62636082	1:62636082:G:C	G	C	2	0.0009525	0.0009525	1.1868	1.1868	0.5432	0
1	62741015	1:62741015:C:T	C	T	2	0.0001849	0.518	2.2213	1.6076	0.2094	36.54
1	65029829	1:65029829:G:A	G	A	2	0.000452	0.000452	1.48	1.48	0.3591	0
1	65061800	1:65061800:G:A	G	A	2	0.0009898	0.0009898	1.4416	1.4416	0.5031	0
1	65109495	1:65109495:T:C	T	C	2	0.0004882	0.0004882	1.2924	1.2924	0.8121	0
1	65124699	1:65124699:G:T	G	T	2	0.0004344	0.0004344	1.2855	1.2855	0.7045	0
1	65127238	1:65127238:A:C	A	C	2	0.0003841	0.0003841	2.7119	2.7119	0.7346	0
1	65127610	1:65127610:G:T	G	T	2	0.0009141	0.0009141	2.6089	2.6089	0.7333	0
1	65354321	1:65354321:G:A	G	A	2	0.0009992	0.0009992	1.187	1.187	0.9304	0
1	65373798	1:65373798:A:G	A	G	2	0.0008864	0.0008864	0.8444	0.8444	0.97	0
1	65374870	1:65374870:T:C	T	C	2	0.0008592	0.0008592	0.8407	0.8407	0.7396	0
1	65411289	1:65411289:T:C	T	C	2	0.0007944	0.0007944	1.2586	1.2586	0.5353	0
1	65412091	1:65412091:A:G	A	G	2	0.0008031	0.0008031	1.2584	1.2584	0.5357	0
1	65412137	1:65412137:T:G	T	G	2	0.0007687	0.0007687	1.2539	1.2539	0.5299	0
1	66174028	1:66174028:A:G	A	G	2	0.000397	0.1704	0.6849	0.5046	0.1164	59.44
1	66313852	1:66313852:T:A	T	A	2	0.0009032	0.0009032	1.2031	1.2031	0.642	0
1	66319261	1:66319261:A:G	A	G	2	0.0009504	0.0009504	1.2024	1.2024	0.6009	0
1	66461117	1:66461117:C:T	C	T	2	0.0008629	0.0008629	0.8222	0.8222	0.3225	0
1	66487140	1:66487140:A:G	A	G	2	0.0003834	0.0003834	0.7639	0.7639	0.8083	0
1	69139843	1:69139843:A:C	A	C	2	9.343e-05	9.343e-05	1.2256	1.2256	0.3846	0
1	69146586	1:69146586:T:C	T	C	2	0.0001136	0.0001136	1.2226	1.2226	0.3866	0
1	69151968	1:69151968:G:A	G	A	2	0.0002672	0.0002672	1.2098	1.2098	0.3754	0
1	69153043	1:69153043:C:T	C	T	2	0.0001237	0.0001237	1.2205	1.2205	0.4518	0
1	69156820	1:69156820:A:G	A	G	2	0.0001053	0.0001053	0.8195	0.8195	0.5021	0
1	69158190	1:69158190:T:G	T	G	2	0.0001875	0.0001875	0.829	0.829	0.437	0
1	69161230	1:69161230:C:G	C	G	2	0.0001752	0.0001752	0.8248	0.8248	0.4473	0
1	69161506	1:69161506:T:A	T	A	2	0.0001834	0.0001834	0.8249	0.8249	0.4346	0
1	69163652	1:69163652:A:C	A	C	2	0.0001136	0.0001136	0.8005	0.8005	0.3216	0
1	69164441	1:69164441:T:C	T	C	2	0.0001058	0.0001058	0.8188	0.8188	0.6053	0
1	69166042	1:69166042:A:T	A	T	2	0.0006469	0.1146	0.8181	0.7538	0.1941	40.7
1	69947577	1:69947577:G:A	G	A	2	0.0003246	0.6382	0.2071	0.5003	0.0927	64.63
1	69954217	1:69954217:G:T	G	T	2	0.0002697	0.6341	0.2018	0.492	0.095	64.13
1	70025941	1:70025941:T:C	T	C	2	0.0009696	0.601	0.2352	0.4994	0.1029	62.4
1	70281850	1:70281850:G:A	G	A	2	0.0003633	0.0003633	0.1333	0.1333	0.8149	0
1	70296305	1:70296305:A:G	A	G	2	0.0006059	0.0006059	0.1679	0.1679	0.9033	0
1	70312157	1:70312157:A:T	A	T	2	0.0006762	0.0006762	0.173	0.173	0.9237	0
1	70332204	1:70332204:T:G	T	G	2	0.0003629	0.0003629	0.1694	0.1694	0.8965	0
1	70355465	1:70355465:G:T	G	T	2	0.0003496	0.0003496	0.1664	0.1664	0.8905	0
1	70437540	1:70437540:C:A	C	A	2	0.0008082	0.0008082	0.1889	0.1889	0.9161	0
1	70470682	1:70470682:C:T	C	T	2	0.0006372	0.3327	0.5584	0.6762	0.1442	53.12
1	70470933	1:70470933:C:G	C	G	2	0.0006062	0.3139	0.557	0.6702	0.149	51.99
1	71180883	1:71180883:C:A	C	A	2	0.0005992	0.0005992	0.3494	0.3494	0.5127	0
1	71480939	1:71480939:T:C	T	C	2	0.0006283	0.1758	0.857	0.726	0.0573	72.33
1	71502872	1:71502872:C:T	C	T	2	0.0008679	0.1444	0.837	0.7795	0.2186	33.93
1	71504002	1:71504002:A:G	A	G	2	0.0008696	0.144	0.8371	0.7798	0.2191	33.79
1	71991335	1:71991335:A:G	A	G	2	0.000274	0.000274	4.6788	4.6788	0.9739	0
1	72041851	1:72041851:G:A	G	A	2	0.0005533	0.0005533	3.6117	3.6117	0.9077	0
1	72442583	1:72442583:A:C	A	C	2	0.000655	0.000655	1.4223	1.4223	0.8779	0
1	72588669	1:72588669:T:C	T	C	2	0.0009507	0.0009507	1.9388	1.9388	0.6972	0
1	74446166	1:74446166:C:G	C	G	2	0.0001906	0.0001906	5.4418	5.4418	0.6434	0
1	75855147	1:75855147:C:T	C	T	2	0.0004488	0.0004488	0.8485	0.8485	0.4313	0
1	75855590	1:75855590:C:T	C	T	2	0.0004489	0.0004489	0.8485	0.8485	0.4314	0
1	75857209	1:75857209:G:A	G	A	2	0.0003774	0.0003774	0.8468	0.8468	0.423	0
1	75857218	1:75857218:C:A	C	A	2	0.0004649	0.0004649	0.8489	0.8489	0.4296	0
1	75857704	1:75857704:G:A	G	A	2	0.0004566	0.0004566	0.8486	0.8486	0.4324	0
1	75858018	1:75858018:T:C	T	C	2	0.0004768	0.0004768	0.8491	0.8491	0.4243	0
1	75858474	1:75858474:T:C	T	C	2	0.0004578	0.0004578	0.8487	0.8487	0.4315	0
1	75859855	1:75859855:T:A	T	A	2	0.0003584	0.0003584	0.8462	0.8462	0.4247	0
1	75860376	1:75860376:G:A	G	A	2	0.0003632	0.0003632	0.8464	0.8464	0.4244	0
1	75861472	1:75861472:C:A	C	A	2	0.0003626	0.0003626	0.8464	0.8464	0.4245	0
1	75863089	1:75863089:G:A	G	A	2	0.0003627	0.0003627	0.8464	0.8464	0.4247	0
1	75864004	1:75864004:C:G	C	G	2	0.0004237	0.0004237	1.1814	1.1814	0.4679	0
1	75864529	1:75864529:G:C	G	C	2	0.0002898	0.0002898	0.8455	0.8455	0.6151	0
1	75864719	1:75864719:C:T	C	T	2	0.0004516	0.0004516	0.8485	0.8485	0.458	0
1	75865025	1:75865025:T:G	T	G	2	0.0004953	0.0004953	0.8495	0.8495	0.4453	0
1	75865815	1:75865815:C:A	C	A	2	0.0005483	0.0005483	0.8538	0.8538	0.3367	0
1	75866074	1:75866074:G:A	G	A	2	0.0005783	0.0005783	0.8543	0.8543	0.3475	0
1	75868685	1:75868685:G:C	G	C	2	0.0005197	0.0005197	0.85	0.85	0.5016	0
1	75876473	1:75876473:C:T	C	T	2	0.0006623	0.0006623	0.8526	0.8526	0.4774	0
1	75878829	1:75878829:T:G	T	G	2	0.000691	0.000691	0.8531	0.8531	0.5435	0
1	75881030	1:75881030:T:G	T	G	2	0.0007525	0.0007525	0.8539	0.8539	0.5421	0
1	75883375	1:75883375:T:A	T	A	2	0.0006883	0.0006883	0.853	0.853	0.5435	0
1	75893775	1:75893775:A:T	A	T	2	0.0007241	0.0007241	0.8535	0.8535	0.5612	0
1	75896799	1:75896799:G:A	G	A	2	0.0007265	0.0007265	1.174	1.174	0.5602	0
1	77288055	1:77288055:T:A	T	A	2	0.000137	0.7502	2.5546	1.3777	0.1062	61.68
1	77531713	1:77531713:C:T	C	T	2	0.0009474	0.0009474	1.3231	1.3231	0.8297	0
1	77662484	1:77662484:T:G	T	G	2	0.0003811	0.0003811	0.6365	0.6365	0.846	0
1	77733813	1:77733813:A:G	A	G	2	0.0003142	0.0003142	0.6277	0.6277	0.5199	0
1	77986975	1:77986975:T:C	T	C	2	2.525e-05	0.0001664	22.4919	21.3934	0.3023	6.03
1	77991793	1:77991793:A:G	A	G	2	1.027e-05	0.0002442	23.8774	21.9643	0.2925	9.75
1	78008785	1:78008785:C:T	C	T	2	0.0006772	0.0006772	9.5888	9.5888	0.5616	0
1	78105881	1:78105881:C:T	C	T	2	2.368e-05	2.368e-05	21.2227	21.2227	0.3461	0
1	78199887	1:78199887:G:A	G	A	2	0.0003982	0.0003982	5.4038	5.4038	0.8778	0
1	78263574	1:78263574:T:A	T	A	2	3.385e-05	3.385e-05	20.2358	20.2358	0.3933	0
1	78283739	1:78283739:C:G	C	G	2	0.0004471	0.0004471	5.223	5.223	0.8881	0
1	79508727	1:79508727:G:A	G	A	2	0.0003456	0.0003456	0.7096	0.7096	0.3831	0
1	79880089	1:79880089:G:A	G	A	2	0.0008087	0.0008087	2.1205	2.1205	0.5199	0
1	79915646	1:79915646:A:C	A	C	2	0.0005064	0.0005064	2.2477	2.2477	0.6777	0
1	79915674	1:79915674:T:C	T	C	2	0.0005989	0.0005989	2.2274	2.2274	0.674	0
1	79917004	1:79917004:A:G	A	G	2	0.0005621	0.0005621	2.2315	2.2315	0.69	0
1	79919371	1:79919371:A:C	A	C	2	0.0006578	0.0006578	2.2125	2.2125	0.6862	0
1	79924546	1:79924546:G:A	G	A	2	0.0006616	0.0006616	2.2144	2.2144	0.6824	0
1	79926485	1:79926485:T:C	T	C	2	0.0008162	0.0008162	1.3293	1.3293	0.8473	0
1	80694092	1:80694092:A:G	A	G	2	0.0001126	0.0001126	1.9553	1.9553	0.7475	0
1	80715965	1:80715965:C:A	C	A	2	0.000146	0.000146	1.9302	1.9302	0.8594	0
1	81858065	1:81858065:C:T	C	T	2	0.0006195	0.0006195	0.1979	0.1979	0.8479	0
1	82120303	1:82120303:G:C	G	C	2	0.000633	0.000633	0.7413	0.7413	0.358	0
1	82128580	1:82128580:C:T	C	T	2	0.0003883	0.0003883	0.5112	0.5112	0.4813	0
1	82162316	1:82162316:A:C	A	C	2	0.0003105	0.0003105	1.9898	1.9898	0.6339	0
1	82165409	1:82165409:C:T	C	T	2	0.0004895	0.0004895	0.7495	0.7495	0.931	0
1	82838085	1:82838085:C:T	C	T	2	0.0009513	0.0009513	0.4541	0.4541	0.4603	0
1	83063447	1:83063447:C:T	C	T	2	0.000648	0.000648	0.2169	0.2169	0.3673	0
1	83067184	1:83067184:T:C	T	C	2	0.0003088	0.0003088	0.2153	0.2153	0.3741	0
1	83068502	1:83068502:T:G	T	G	2	0.0004816	0.04856	0.2205	0.1555	0.2202	33.46
1	83071096	1:83071096:G:C	G	C	2	0.000977	0.03704	0.2006	0.1499	0.2341	29.38
1	83073322	1:83073322:A:C	A	C	2	0.0009348	0.03999	0.199	0.1451	0.2273	31.39
1	83075769	1:83075769:T:C	T	C	2	0.0003131	0.0003131	0.1893	0.1893	0.4086	0
1	83076079	1:83076079:T:A	T	A	2	0.0003202	0.0003202	0.1905	0.1905	0.417	0
1	83076104	1:83076104:A:G	A	G	2	0.0006265	0.0006265	0.1967	0.1967	0.4021	0
1	83078320	1:83078320:C:A	C	A	2	0.0004736	0.005932	0.17	0.1525	0.2843	12.76
1	83078973	1:83078973:G:T	G	T	2	0.0005011	0.01777	0.1873	0.1527	0.2561	22.47
1	83081090	1:83081090:C:T	C	T	2	0.0008097	0.02525	0.1964	0.1554	0.2468	25.46
1	83083151	1:83083151:C:T	C	T	2	0.0008561	0.02295	0.1984	0.1603	0.2526	23.59
1	83084303	1:83084303:T:A	T	A	2	0.0009414	0.02355	0.2004	0.1622	0.253	23.46
1	83085010	1:83085010:C:G	C	G	2	0.0009337	0.02397	0.2009	0.1622	0.2523	23.71
1	83088388	1:83088388:G:A	G	A	2	0.0008902	0.02276	0.1985	0.1609	0.2534	23.33
1	83088927	1:83088927:C:T	C	T	2	0.000954	0.00568	0.2023	0.1884	0.2943	9.08
1	83099313	1:83099313:A:G	A	G	2	0.0004891	0.0004891	0.7803	0.7803	0.8419	0
1	83099718	1:83099718:G:A	G	A	2	0.0002721	0.0002721	0.7725	0.7725	0.8604	0
1	83100850	1:83100850:A:G	A	G	2	0.0003086	0.0003086	0.7758	0.7758	0.9344	0
1	83123847	1:83123847:A:T	A	T	2	0.0003356	0.7064	0.1737	0.5191	0.0697	69.61
1	83263136	1:83263136:G:A	G	A	2	0.0009553	0.0009553	1.6456	1.6456	0.7382	0
1	83286465	1:83286465:C:T	C	T	2	0.0008878	0.4902	0.1978	0.3878	0.1644	48.27
1	83355904	1:83355904:A:T	A	T	2	2.735e-05	2.735e-05	2.1435	2.1435	0.946	0
1	83379226	1:83379226:G:C	G	C	2	1.692e-05	1.692e-05	2.0456	2.0456	0.9784	0
1	83411683	1:83411683:A:G	A	G	2	2.333e-05	2.333e-05	2.0352	2.0352	0.9555	0
1	83469683	1:83469683:T:C	T	C	2	0.0001724	0.0001724	0.7315	0.7315	0.9745	0
1	83473365	1:83473365:G:A	G	A	2	1.087e-05	0.5983	1.4209	1.1841	0.1387	54.39
1	83481600	1:83481600:G:T	G	T	2	0.0004996	0.1682	1.1718	1.1413	0.2668	18.91
1	83485827	1:83485827:A:G	A	G	2	2.376e-05	2.376e-05	1.7383	1.7383	0.9517	0
1	83492027	1:83492027:A:C	A	C	2	0.0008804	0.0008804	2.5381	2.5381	0.5228	0
1	83500067	1:83500067:G:C	G	C	2	9.744e-05	9.744e-05	4.2197	4.2197	0.6058	0
1	83507314	1:83507314:C:T	C	T	2	1.108e-05	0.9383	1.4091	0.9621	0.0254	80
1	83529382	1:83529382:T:G	T	G	2	0.0004243	0.0004243	3.2829	3.2829	0.6763	0
1	83572993	1:83572993:C:T	C	T	2	9.507e-05	0.8623	1.3615	0.913	0.03	78.77
1	83655149	1:83655149:A:C	A	C	2	0.0004899	0.0004899	1.3713	1.3713	0.9018	0
1	83665043	1:83665043:G:C	G	C	2	0.0005746	0.0005746	1.362	1.362	0.8945	0
1	83665119	1:83665119:A:G	A	G	2	0.0004795	0.0004795	1.3614	1.3614	0.8523	0
1	83667579	1:83667579:A:G	A	G	2	0.0005704	0.0005704	1.1873	1.1873	0.8395	0
1	83678143	1:83678143:A:T	A	T	2	0.0003551	0.0003551	1.1932	1.1932	0.4587	0
1	83679443	1:83679443:C:T	C	T	2	0.0007753	0.0007753	1.3955	1.3955	0.9029	0
1	83920921	1:83920921:T:C	T	C	2	0.0004709	0.0004709	4.8306	4.8306	0.9924	0
1	83976047	1:83976047:C:T	C	T	2	7.055e-05	7.055e-05	1.3663	1.3663	0.9423	0
1	84490354	1:84490354:G:A	G	A	2	0.0009898	0.2923	0.2819	0.3808	0.2495	24.6
1	84492368	1:84492368:A:G	A	G	2	0.0009798	0.3017	0.2816	0.384	0.247	25.39
1	84495003	1:84495003:G:A	G	A	2	0.000991	0.2963	0.2822	0.3827	0.2482	25
1	84501147	1:84501147:G:A	G	A	2	0.0009209	0.3035	0.2823	0.3854	0.2466	25.5
1	84534338	1:84534338:T:A	T	A	2	0.0002945	0.3727	0.2194	0.3546	0.2144	35.11
1	84540892	1:84540892:A:G	A	G	2	0.0003156	0.2015	0.2513	0.3259	0.2615	20.68
1	84554934	1:84554934:G:A	G	A	2	0.0007225	0.2266	0.2597	0.3403	0.2575	22.02
1	84557535	1:84557535:G:T	G	T	2	0.0006861	0.1649	0.2576	0.319	0.2715	17.3
1	84559679	1:84559679:T:G	T	G	2	0.0005579	0.3138	0.2526	0.3624	0.238	28.18
1	84564183	1:84564183:G:C	G	C	2	0.0002756	0.3565	0.24	0.3683	0.2237	32.46
1	84566196	1:84566196:A:G	A	G	2	0.0002827	0.3301	0.2409	0.3592	0.2299	30.62
1	84571322	1:84571322:G:T	G	T	2	0.0001517	0.2431	0.2257	0.3166	0.2445	26.18
1	84578969	1:84578969:A:G	A	G	2	0.0002348	0.2672	0.2261	0.3239	0.2397	27.65
1	84579942	1:84579942:A:C	A	C	2	0.0002223	0.3766	0.2245	0.3635	0.2109	36.12
1	84580527	1:84580527:C:T	C	T	2	0.0002186	0.3998	0.2242	0.3725	0.2055	37.62
1	84595804	1:84595804:C:T	C	T	2	0.000205	0.2424	0.219	0.3097	0.2424	26.82
1	84596282	1:84596282:T:G	T	G	2	0.0002081	0.3535	0.2198	0.3506	0.2141	35.21
1	84603181	1:84603181:C:T	C	T	2	0.0006337	0.0006337	0.3253	0.3253	0.4902	0
1	84609423	1:84609423:A:G	A	G	2	0.0001064	0.3871	0.2057	0.3525	0.1984	39.53
1	84627436	1:84627436:A:G	A	G	2	6.931e-05	0.3989	0.1865	0.3403	0.1853	43.02
1	84631536	1:84631536:C:G	C	G	2	0.0002337	0.2755	0.2128	0.3146	0.2326	29.81
1	84636944	1:84636944:A:G	A	G	2	0.0002557	0.3695	0.2163	0.3524	0.2103	36.29
1	84644161	1:84644161:A:G	A	G	2	0.0002655	0.3947	0.2173	0.3632	0.205	37.75
1	84645639	1:84645639:C:T	C	T	2	0.0003178	0.2712	0.2112	0.3103	0.2348	29.14
1	84648921	1:84648921:C:A	C	A	2	0.0004192	0.2617	0.2174	0.3124	0.2395	27.72
1	84652451	1:84652451:G:C	G	C	2	0.0003167	0.374	0.2117	0.3491	0.2081	36.89
1	84658585	1:84658585:A:G	A	G	2	0.0003289	0.3732	0.2125	0.3494	0.2087	36.73
1	84660721	1:84660721:T:A	T	A	2	0.0003707	0.3696	0.2154	0.3504	0.2109	36.11
1	84672155	1:84672155:T:C	T	C	2	0.0003605	0.2992	0.2128	0.3202	0.2309	30.33
1	84674039	1:84674039:A:G	A	G	2	0.0003839	0.2701	0.2145	0.3119	0.2379	28.22
1	84676802	1:84676802:C:G	C	G	2	0.0009835	0.2924	0.2482	0.3474	0.2461	25.66
1	84679016	1:84679016:A:T	A	T	2	0.0008206	0.0008206	0.3634	0.3634	0.907	0
1	84685065	1:84685065:A:G	A	G	2	0.0006507	0.0006507	0.3586	0.3586	0.8509	0
1	84685067	1:84685067:C:G	C	G	2	0.0006801	0.0006801	0.3598	0.3598	0.8493	0
1	84685451	1:84685451:G:A	G	A	2	0.0006308	0.0006308	0.3567	0.3567	0.9167	0
1	86175161	1:86175161:C:T	C	T	2	0.0009227	0.0009227	0.4722	0.4722	0.3748	0
1	86175825	1:86175825:A:G	A	G	2	0.0009331	0.0009331	0.4725	0.4725	0.3751	0
1	86188454	1:86188454:A:G	A	G	2	0.0007026	0.0007026	0.4647	0.4647	0.367	0
1	86205515	1:86205515:C:T	C	T	2	0.0006943	0.0006943	0.4655	0.4655	0.506	0
1	86206485	1:86206485:G:A	G	A	2	0.000688	0.000688	0.4648	0.4648	0.5052	0
1	86223068	1:86223068:A:G	A	G	2	0.0008344	0.0008344	0.4735	0.4735	0.5197	0
1	87396789	1:87396789:G:A	G	A	2	0.0008211	0.1342	0.7631	0.6499	0.1368	54.82
1	87628173	1:87628173:C:T	C	T	2	0.000818	0.9163	0.8235	0.9735	0.0796	67.45
1	87629310	1:87629310:G:A	G	A	2	0.0007523	0.9028	0.8229	0.9699	0.0756	68.32
1	87713390	1:87713390:G:A	G	A	2	0.0001959	0.0001959	5.3031	5.3031	0.9999	0
1	88042753	1:88042753:G:T	G	T	2	1.344e-05	1.344e-05	1.923	1.923	0.8891	0
1	88044202	1:88044202:C:G	C	G	2	5.682e-06	5.682e-06	1.9641	1.9641	0.9008	0
1	88056810	1:88056810:T:C	T	C	2	5.424e-06	5.424e-06	2.0959	2.0959	0.4868	0
1	88059131	1:88059131:A:G	A	G	2	8.431e-05	8.431e-05	1.5353	1.5353	0.5707	0
1	88059318	1:88059318:G:C	G	C	2	0.0009932	0.0009932	1.3434	1.3434	0.3756	0
1	88089995	1:88089995:A:G	A	G	2	0.0007067	0.7328	0.7227	0.8887	0.1046	62.04
1	88181155	1:88181155:C:T	C	T	2	0.000316	0.000316	1.1708	1.1708	0.7611	0
1	88181194	1:88181194:T:G	T	G	2	0.0007364	0.0007364	0.4525	0.4525	0.4417	0
1	88181228	1:88181228:G:A	G	A	2	0.0003783	0.0003783	1.1657	1.1657	0.7751	0
1	88181633	1:88181633:G:A	G	A	2	0.0003131	0.0003131	1.1709	1.1709	0.7607	0
1	88181859	1:88181859:T:C	T	C	2	0.0003125	0.0003125	1.1709	1.1709	0.7602	0
1	88182127	1:88182127:C:T	C	T	2	0.0003129	0.0003129	1.1709	1.1709	0.7607	0
1	88182489	1:88182489:C:G	C	G	2	0.0002493	0.0002493	1.1748	1.1748	0.6764	0
1	88183412	1:88183412:A:G	A	G	2	0.000318	0.000318	1.1727	1.1727	0.6819	0
1	88190037	1:88190037:C:T	C	T	2	0.000273	0.000273	1.1766	1.1766	0.6032	0
1	88267606	1:88267606:G:A	G	A	2	0.0003031	0.114	0.5224	0.41	0.2114	35.98
1	88307664	1:88307664:G:A	G	A	2	3.82e-07	0.4489	0.1887	0.3783	0.1552	50.52
1	88309979	1:88309979:A:G	A	G	2	0.0009123	0.9962	0.5425	1.0044	0.0791	67.58
1	88310096	1:88310096:G:A	G	A	2	0.0009138	0.9908	0.5424	1.0108	0.078	67.8
1	88310178	1:88310178:G:A	G	A	2	0.0009145	0.9961	0.5425	1.0045	0.0791	67.57
1	88311695	1:88311695:A:C	A	C	2	0.0009423	0.997	0.5434	1.0034	0.0809	67.19
1	88448983	1:88448983:T:C	T	C	2	0.000579	0.000579	4.635	4.635	0.878	0
1	88629880	1:88629880:G:A	G	A	2	0.0008113	0.0008113	0.6376	0.6376	0.776	0
1	88637870	1:88637870:G:A	G	A	2	0.0003543	0.0003543	0.7149	0.7149	0.6	0
1	88644330	1:88644330:T:C	T	C	2	0.000399	0.000399	0.6699	0.6699	0.3719	0
1	88658147	1:88658147:T:C	T	C	2	0.0008878	0.8202	1.2181	1.0548	0.1038	62.22
1	88692313	1:88692313:G:A	G	A	2	0.0006672	0.0006672	0.4853	0.4853	0.7519	0
1	88693949	1:88693949:C:T	C	T	2	0.0007753	0.3823	0.7205	0.8008	0.2086	36.76
1	88694194	1:88694194:G:T	G	T	2	0.0005797	0.3168	0.7116	0.7827	0.2206	33.36
1	88697281	1:88697281:C:T	C	T	2	0.0007705	0.3825	0.7204	0.8008	0.2085	36.79
1	88697663	1:88697663:G:T	G	T	2	0.0007766	0.3823	0.7206	0.8008	0.2086	36.75
1	88702387	1:88702387:A:G	A	G	2	0.0007754	0.2854	0.7155	0.7789	0.2312	30.25
1	88789392	1:88789392:T:C	T	C	2	1.936e-05	1.936e-05	0.0933	0.0933	0.6927	0
1	88852771	1:88852771:C:T	C	T	2	5.439e-05	5.439e-05	0.0884	0.0884	0.5508	0
1	89399431	1:89399431:T:C	T	C	2	0.0009248	0.07279	1.7516	1.6557	0.284	12.87
1	89418843	1:89418843:A:T	A	T	2	0.0009014	0.6602	0.5669	0.7806	0.1203	58.57
1	89426355	1:89426355:A:G	A	G	2	0.0005113	0.0005113	0.651	0.651	0.3477	0
1	89444636	1:89444636:T:C	T	C	2	0.0004432	0.0004432	1.5443	1.5443	0.4761	0
1	89446523	1:89446523:T:A	T	A	2	0.0003494	0.0003494	0.6369	0.6369	0.3318	0
1	89794706	1:89794706:C:T	C	T	2	0.0001681	0.06574	1.1857	1.2341	0.2416	27.06
1	89794885	1:89794885:T:C	T	C	2	0.00073	0.09826	1.1661	1.2186	0.2349	29.14
1	89797161	1:89797161:C:G	C	G	2	0.0008536	0.0008536	1.2405	1.2405	0.4293	0
1	89922569	1:89922569:G:A	G	A	2	0.0007267	0.0007267	2.2934	2.2934	0.5771	0
1	90091667	1:90091667:G:A	G	A	2	0.0003313	0.0003313	2.6653	2.6653	0.3174	0
1	90097322	1:90097322:A:C	A	C	2	0.0002477	0.002458	2.6673	2.6146	0.3101	2.92
1	90100115	1:90100115:G:A	G	A	2	0.0005143	0.0005143	0.481	0.481	0.519	0
1	90100169	1:90100169:G:A	G	A	2	0.0004201	0.0004201	0.4754	0.4754	0.5128	0
1	90513388	1:90513388:C:A	C	A	2	0.0005616	0.4368	0.6859	0.7869	0.196	40.19
1	90515561	1:90515561:T:C	T	C	2	0.0007095	0.6732	0.7031	0.8592	0.1352	55.19
1	90598731	1:90598731:C:T	C	T	2	7.035e-05	0.8362	0.3444	0.7742	0.0839	66.53
1	90817083	1:90817083:C:T	C	T	2	0.0008574	0.0008574	0.3505	0.3505	0.3317	0
1	90857157	1:90857157:G:A	G	A	2	0.000815	0.000815	0.3368	0.3368	0.3191	0
1	90889448	1:90889448:G:A	G	A	2	0.0006626	0.0006626	0.3403	0.3403	0.3188	0
1	90912428	1:90912428:C:G	C	G	2	0.0005601	0.0005601	0.3522	0.3522	0.3302	0
1	90927085	1:90927085:G:A	G	A	2	0.0009084	0.0009084	0.3866	0.3866	0.3476	0
1	90928979	1:90928979:C:T	C	T	2	0.0008834	0.0008834	0.3936	0.3936	0.3506	0
1	90930525	1:90930525:C:G	C	G	2	0.0006738	0.0006738	0.3841	0.3841	0.3444	0
1	90930544	1:90930544:A:T	A	T	2	0.0005566	0.0005566	0.3759	0.3759	0.3389	0
1	90945537	1:90945537:G:A	G	A	2	0.0009443	0.002825	0.3951	0.3985	0.315	0.93
1	90978909	1:90978909:G:A	G	A	2	0.0007158	0.0007158	0.8163	0.8163	0.9367	0
1	90993868	1:90993868:A:C	A	C	2	0.0008209	0.0008209	0.8183	0.8183	0.8729	0
1	90996116	1:90996116:C:T	C	T	2	0.0007779	0.0007779	0.8179	0.8179	0.8721	0
1	91001089	1:91001089:C:T	C	T	2	0.000779	0.000779	0.8194	0.8194	0.8764	0
1	91005786	1:91005786:G:A	G	A	2	0.0007619	0.0007619	0.8177	0.8177	0.8717	0
1	91014198	1:91014198:T:C	T	C	2	0.000702	0.000702	0.8163	0.8163	0.8358	0
1	91027848	1:91027848:G:A	G	A	2	0.000146	0.000146	0.7988	0.7988	0.9345	0
1	91030829	1:91030829:T:C	T	C	2	0.0001631	0.0001631	0.8	0.8	0.9373	0
1	91035920	1:91035920:C:G	C	G	2	0.0003604	0.0003604	0.811	0.811	0.8898	0
1	91077772	1:91077772:A:G	A	G	2	0.0009115	0.0009115	0.8051	0.8051	0.935	0
1	91081383	1:91081383:T:G	T	G	2	0.0009237	0.0009237	0.8029	0.8029	0.7399	0
1	91083503	1:91083503:C:T	C	T	2	0.00039	0.00039	0.8019	0.8019	0.8868	0
1	92102009	1:92102009:T:C	T	C	2	0.0007716	0.0007716	1.1801	1.1801	0.6012	0
1	92106637	1:92106637:A:C	A	C	2	0.0003303	0.0003303	1.1764	1.1764	0.3871	0
1	92107208	1:92107208:T:A	T	A	2	0.0003601	0.0003601	1.1787	1.1787	0.3904	0
1	92111567	1:92111567:C:T	C	T	2	0.0005842	0.0005842	1.1719	1.1719	0.3383	0
1	92206082	1:92206082:C:T	C	T	2	0.0006682	0.0006682	0.3332	0.3332	0.3581	0
1	92558819	1:92558819:G:A	G	A	2	9.559e-05	0.006867	0.0662	0.048	0.2267	31.58
1	92794866	1:92794866:A:G	A	G	2	4.519e-05	0.0003602	0.048	0.0439	0.2915	10.11
1	92845692	1:92845692:G:T	G	T	2	5.798e-05	9.984e-05	0.0477	0.0468	0.3117	2.29
1	92878741	1:92878741:C:T	C	T	2	9.885e-05	0.002268	0.0565	0.0466	0.2618	20.59
1	93096227	1:93096227:T:C	T	C	2	0.0007237	0.9924	0.4298	1.0116	0.0028	88.83
1	93131821	1:93131821:C:A	C	A	2	0.0008049	0.9836	0.439	1.025	0.0028	88.78
1	93132270	1:93132270:A:G	A	G	2	0.0008924	0.9809	0.4423	1.029	0.0029	88.7
1	93146385	1:93146385:G:C	G	C	2	0.0006813	0.9917	0.4304	1.0127	0.0026	89.01
1	93183475	1:93183475:T:A	T	A	2	0.0008211	0.9828	0.4396	1.0263	0.0029	88.75
1	93185249	1:93185249:G:A	G	A	2	0.0006329	0.8478	0.449	0.8366	0.0176	82.26
1	93185338	1:93185338:T:C	T	C	2	0.0007869	0.9838	0.4383	1.0246	0.0028	88.78
1	93190954	1:93190954:T:C	T	C	2	0.0002658	0.8287	0.4219	0.8112	0.0139	83.48
1	93204768	1:93204768:T:C	T	C	2	0.0007313	0.9851	0.4359	1.0228	0.0028	88.82
1	93213132	1:93213132:G:C	G	C	2	0.0003482	0.8371	0.4319	0.822	0.0152	83.02
1	93221827	1:93221827:T:C	T	C	2	0.0003144	0.8361	0.4301	0.8207	0.015	83.09
1	93222585	1:93222585:C:T	C	T	2	0.0006104	0.8472	0.4477	0.8358	0.0177	82.22
1	93223937	1:93223937:G:A	G	A	2	0.0007825	0.983	0.438	1.026	0.0029	88.76
1	93245003	1:93245003:C:T	C	T	2	0.0009095	0.9712	0.4492	1.0436	0.0033	88.43
1	93254371	1:93254371:A:C	A	C	2	0.000382	0.1902	0.539	0.6219	0.1947	40.53
1	93468035	1:93468035:G:A	G	A	2	0.0008039	0.7033	0.5454	0.7877	0.1101	60.82
1	94672023	1:94672023:T:C	T	C	2	0.0009217	0.0009217	2.256	2.256	0.8944	0
1	94730657	1:94730657:G:A	G	A	2	0.0006627	0.0006627	2.2769	2.2769	0.9404	0
1	94730954	1:94730954:G:A	G	A	2	0.000643	0.6339	1.1612	1.0756	0.1752	45.58
1	94735413	1:94735413:A:T	A	T	2	0.0005118	0.6469	1.1686	1.0757	0.1642	48.32
1	94746018	1:94746018:T:G	T	G	2	0.0007848	0.6627	1.1627	1.0713	0.1643	48.29
1	94762546	1:94762546:G:A	G	A	2	0.0005084	0.5971	1.1697	1.084	0.1744	45.8
1	94764308	1:94764308:A:G	A	G	2	0.0002313	0.0002313	2.5611	2.5611	0.9846	0
1	94811009	1:94811009:C:T	C	T	2	0.0005349	0.0005349	2.3124	2.3124	0.9934	0
1	94812359	1:94812359:T:G	T	G	2	0.0004167	0.0004167	2.6362	2.6362	0.9703	0
1	94868092	1:94868092:A:T	A	T	2	0.0001562	0.7227	1.2042	1.0714	0.1128	60.24
1	94893928	1:94893928:A:G	A	G	2	0.0001832	0.0001832	0.8111	0.8111	0.4834	0
1	94903093	1:94903093:A:G	A	G	2	0.0001814	0.0001814	0.8115	0.8115	0.458	0
1	94906205	1:94906205:A:G	A	G	2	0.0001826	0.0001826	0.8116	0.8116	0.4579	0
1	94910394	1:94910394:G:A	G	A	2	0.0002081	0.0002081	0.813	0.813	0.462	0
1	94915990	1:94915990:A:G	A	G	2	0.0002484	0.0002484	0.815	0.815	0.446	0
1	94923833	1:94923833:C:T	C	T	2	0.0002489	0.0002489	0.815	0.815	0.422	0
1	94925292	1:94925292:A:T	A	T	2	0.0002143	0.0002143	0.8134	0.8134	0.418	0
1	94929582	1:94929582:T:A	T	A	2	0.0002161	0.0002161	0.8135	0.8135	0.4182	0
1	94931080	1:94931080:C:T	C	T	2	0.0001874	0.0001874	0.8119	0.8119	0.4152	0
1	94936983	1:94936983:A:G	A	G	2	0.0001954	0.0001954	0.8124	0.8124	0.3862	0
1	94937046	1:94937046:C:T	C	T	2	0.0003272	0.7586	0.8115	0.9308	0.125	57.51
1	94937343	1:94937343:A:G	A	G	2	0.0002228	0.0002228	0.8139	0.8139	0.3896	0
1	94945021	1:94945021:A:C	A	C	2	0.0001369	0.0001369	0.8104	0.8104	0.3836	0
1	94947655	1:94947655:A:G	A	G	2	0.0005037	0.7013	0.8175	0.92	0.1515	51.39
1	94963679	1:94963679:A:G	A	G	2	0.0001678	0.0001678	0.8117	0.8117	0.3952	0
1	94980123	1:94980123:G:A	G	A	2	0.0007046	0.0007046	1.1751	1.1751	0.5516	0
1	94990878	1:94990878:A:G	A	G	2	0.000289	0.2136	0.8135	0.8472	0.2589	21.55
1	94995585	1:94995585:G:A	G	A	2	0.0006246	0.4927	0.8226	0.8856	0.2173	34.29
1	94997288	1:94997288:G:A	G	A	2	0.0002299	0.0002299	0.8098	0.8098	0.3431	0
1	95000217	1:95000217:C:G	C	G	2	0.0004492	0.0004492	2.4058	2.4058	0.8187	0
1	95004410	1:95004410:T:C	T	C	2	0.0003007	0.0003007	0.8207	0.8207	0.6207	0
1	95085592	1:95085592:T:A	T	A	2	0.0004112	0.973	1.2117	1.009	0.0617	71.35
1	95085927	1:95085927:A:G	A	G	2	0.0004824	0.9983	1.2088	1.0006	0.0529	73.31
1	95086803	1:95086803:A:G	A	G	2	0.0004527	0.4671	1.2133	1.1266	0.1958	40.23
1	95087604	1:95087604:T:C	T	C	2	0.0007307	0.7623	1.1963	1.0643	0.1371	54.76
1	95088089	1:95088089:T:C	T	C	2	0.0005447	0.7715	1.2099	1.0651	0.1237	57.81
1	95090042	1:95090042:A:C	A	C	2	0.0004193	0.949	1.2175	1.0172	0.0715	69.22
1	95110418	1:95110418:G:A	G	A	2	0.0004102	0.0004102	0.4567	0.4567	0.6727	0
1	95286531	1:95286531:A:G	A	G	2	4.438e-05	4.438e-05	0.0735	0.0735	0.8304	0
1	96452343	1:96452343:C:T	C	T	2	0.0007838	0.0007838	1.1738	1.1738	0.6418	0
1	96452985	1:96452985:A:T	A	T	2	0.0009518	0.0009518	1.1707	1.1707	0.6492	0
1	96454633	1:96454633:C:T	C	T	2	0.0009524	0.0009524	1.1707	1.1707	0.6493	0
1	96454683	1:96454683:T:A	T	A	2	0.0009514	0.0009514	1.1707	1.1707	0.6493	0
1	96454876	1:96454876:A:G	A	G	2	0.0009532	0.0009532	1.1707	1.1707	0.6493	0
1	96457579	1:96457579:T:C	T	C	2	0.0009823	0.0009823	1.1702	1.1702	0.6506	0
1	96458875	1:96458875:A:C	A	C	2	0.0009991	0.0009991	1.17	1.17	0.6554	0
1	96459411	1:96459411:T:C	T	C	2	0.0009993	0.0009993	1.17	1.17	0.6553	0
1	96466010	1:96466010:C:T	C	T	2	0.0009702	0.0009702	1.1714	1.1714	0.7083	0
1	96563582	1:96563582:T:A	T	A	2	0.0003698	0.4095	0.0659	0.1912	0.0884	65.56
1	96589377	1:96589377:C:T	C	T	2	0.0004599	0.3739	0.067	0.1796	0.1017	62.66
1	96800781	1:96800781:G:A	G	A	2	0.0001388	0.0001388	0.5644	0.5644	0.8727	0
1	96856163	1:96856163:G:T	G	T	2	0.001	0.001	1.9253	1.9253	0.4888	0
1	97495742	1:97495742:C:T	C	T	2	0.0006879	0.5178	1.3366	1.1989	0.2336	29.52
1	97579666	1:97579666:T:C	T	C	2	0.0006432	0.0006432	1.4121	1.4121	0.9809	0
1	97606764	1:97606764:C:T	C	T	2	0.0004692	0.2106	1.1864	1.6012	0.0163	82.67
1	97638427	1:97638427:G:A	G	A	2	0.0002881	0.0002881	0.5126	0.5126	0.6544	0
1	98193986	1:98193986:T:C	T	C	2	0.0003029	0.632	0.2201	0.4804	0.1719	46.42
1	98807128	1:98807128:G:A	G	A	2	0.0002814	0.0002814	0.2563	0.2563	0.4582	0
1	99519293	1:99519293:T:C	T	C	2	0.0008038	0.0008038	0.2861	0.2861	0.3279	0
1	99560562	1:99560562:C:T	C	T	2	0.0001356	0.0001356	0.1338	0.1338	0.6165	0
1	99651179	1:99651179:T:C	T	C	2	0.0002554	0.0002554	0.1999	0.1999	0.7576	0
1	99652221	1:99652221:G:T	G	T	2	0.0002554	0.0002554	0.1999	0.1999	0.7576	0
1	99675049	1:99675049:T:C	T	C	2	0.000316	0.000316	0.1737	0.1737	0.688	0
1	99676378	1:99676378:A:G	A	G	2	0.0003425	0.0003425	0.1855	0.1855	0.6989	0
1	99678228	1:99678228:T:C	T	C	2	0.0005479	0.0005479	0.228	0.228	0.709	0
1	99688232	1:99688232:A:T	A	T	2	0.000549	0.000549	0.2281	0.2281	0.7113	0
1	99690262	1:99690262:A:C	A	C	2	0.0004185	0.0004185	0.2203	0.2203	0.7276	0
1	99692007	1:99692007:G:A	G	A	2	0.0004187	0.0004187	0.2203	0.2203	0.728	0
1	99701465	1:99701465:C:T	C	T	2	0.0005842	0.0005842	0.2318	0.2318	0.7047	0
1	99708243	1:99708243:G:A	G	A	2	0.0001529	0.0001529	0.203	0.203	0.7607	0
1	99732687	1:99732687:C:T	C	T	2	0.0006527	0.0006527	0.291	0.291	0.7307	0
1	99733258	1:99733258:G:A	G	A	2	0.0003659	0.0003659	0.2882	0.2882	0.7446	0
1	99735358	1:99735358:T:C	T	C	2	0.0006874	0.0006874	0.2924	0.2924	0.7096	0
1	99763090	1:99763090:A:G	A	G	2	0.0002883	0.0002883	0.2828	0.2828	0.8577	0
1	99776027	1:99776027:A:G	A	G	2	0.0002725	0.0002725	0.2071	0.2071	0.764	0
1	99781592	1:99781592:A:G	A	G	2	0.000136	0.000136	0.2766	0.2766	0.995	0
1	99803267	1:99803267:A:G	A	G	2	0.0002324	0.0002324	0.4137	0.4137	0.6639	0
1	99803540	1:99803540:A:G	A	G	2	0.0001199	0.0001199	0.4024	0.4024	0.6738	0
1	99804384	1:99804384:G:T	G	T	2	5.137e-06	5.137e-06	0.1208	0.1208	0.917	0
1	99805636	1:99805636:A:T	A	T	2	0.000133	0.000133	0.4053	0.4053	0.648	0
1	99806038	1:99806038:G:T	G	T	2	0.0002126	0.0002126	0.4234	0.4234	0.6837	0
1	99806778	1:99806778:C:T	C	T	2	0.0002405	0.0002405	0.4276	0.4276	0.6916	0
1	99807606	1:99807606:G:A	G	A	2	0.0002188	0.0002188	0.4242	0.4242	0.7256	0
1	99817066	1:99817066:C:T	C	T	2	0.0004023	0.0004023	0.4358	0.4358	0.8692	0
1	99818060	1:99818060:T:G	T	G	2	0.0004078	0.0004078	0.3648	0.3648	0.9005	0
1	99818976	1:99818976:T:G	T	G	2	0.0004079	0.0004079	0.3648	0.3648	0.8951	0
1	99819539	1:99819539:A:C	A	C	2	0.0004097	0.0004097	0.3647	0.3647	0.895	0
1	99823629	1:99823629:G:T	G	T	2	4.404e-06	4.404e-06	0.1624	0.1624	0.8677	0
1	99827911	1:99827911:C:T	C	T	2	4.634e-05	4.634e-05	0.1806	0.1806	0.7336	0
1	99828581	1:99828581:C:T	C	T	2	1.195e-05	1.195e-05	0.2469	0.2469	0.9804	0
1	99832630	1:99832630:A:G	A	G	2	2.746e-05	2.746e-05	0.268	0.268	0.9321	0
1	99832951	1:99832951:A:C	A	C	2	0.0002999	0.0002999	0.3638	0.3638	0.8008	0
1	99836817	1:99836817:G:T	G	T	2	0.0001306	0.0001306	0.2045	0.2045	0.6287	0
1	99838483	1:99838483:T:G	T	G	2	0.000317	0.000317	0.3652	0.3652	0.8029	0
1	99850478	1:99850478:T:A	T	A	2	6.581e-05	6.581e-05	0.3817	0.3817	0.8373	0
1	99850894	1:99850894:G:A	G	A	2	6.749e-05	6.749e-05	0.3825	0.3825	0.8376	0
1	99853787	1:99853787:G:T	G	T	2	0.0002059	0.0002059	0.3891	0.3891	0.9046	0
1	99854032	1:99854032:T:C	T	C	2	0.0001048	0.0001048	0.4048	0.4048	0.8826	0
1	99860434	1:99860434:C:T	C	T	2	7.581e-06	7.581e-06	0.1038	0.1038	0.7716	0
1	99861485	1:99861485:T:C	T	C	2	0.0001603	0.0001603	0.4232	0.4232	0.8982	0
1	99865223	1:99865223:A:G	A	G	2	0.0001036	0.0001036	0.4006	0.4006	0.9822	0
1	99865523	1:99865523:C:G	C	G	2	0.0001036	0.0001036	0.4006	0.4006	0.9822	0
1	99866493	1:99866493:T:A	T	A	2	0.0001515	0.0001515	0.4218	0.4218	0.9492	0
1	99866650	1:99866650:T:C	T	C	2	0.0003465	0.0003465	0.4124	0.4124	0.9957	0
1	99866752	1:99866752:T:C	T	C	2	0.0001806	0.0001806	0.3488	0.3488	0.9776	0
1	99867096	1:99867096:G:A	G	A	2	4.626e-05	4.626e-05	0.2159	0.2159	0.9932	0
1	99869511	1:99869511:C:G	C	G	2	0.000154	0.000154	0.4248	0.4248	0.9445	0
1	99877201	1:99877201:A:G	A	G	2	0.0001566	0.0001566	0.3516	0.3516	0.9799	0
1	99878454	1:99878454:T:A	T	A	2	0.0001695	0.0001695	0.4257	0.4257	0.9411	0
1	99878563	1:99878563:G:C	G	C	2	0.0001669	0.0001669	0.4254	0.4254	0.9438	0
1	99879271	1:99879271:A:T	A	T	2	0.0003574	0.0003574	0.4149	0.4149	0.9993	0
1	99882863	1:99882863:C:T	C	T	2	0.0001113	0.0001113	0.4026	0.4026	0.9525	0
1	99888937	1:99888937:T:C	T	C	2	0.0001639	0.0001639	0.3639	0.3639	0.8243	0
1	99888939	1:99888939:T:C	T	C	2	0.0002944	0.0002944	0.3664	0.3664	0.8301	0
1	99890189	1:99890189:G:A	G	A	2	0.000321	0.000321	0.4397	0.4397	0.811	0
1	99890738	1:99890738:A:G	A	G	2	0.0003063	0.0003063	0.4381	0.4381	0.8134	0
1	99891290	1:99891290:T:C	T	C	2	0.000202	0.000202	0.426	0.426	0.8312	0
1	99898811	1:99898811:C:A	C	A	2	0.0002068	0.0002068	0.4255	0.4255	0.8024	0
1	99900236	1:99900236:C:G	C	G	2	0.000197	0.000197	0.4228	0.4228	0.7604	0
1	99904472	1:99904472:A:G	A	G	2	0.0002075	0.0002075	0.424	0.424	0.7749	0
1	99904830	1:99904830:A:C	A	C	2	0.0002207	0.0002207	0.426	0.426	0.7717	0
1	99906061	1:99906061:T:C	T	C	2	0.0002351	0.0002351	0.4253	0.4253	0.7724	0
1	99914469	1:99914469:G:A	G	A	2	0.0002136	0.0002136	0.4216	0.4216	0.7417	0
1	99915594	1:99915594:G:C	G	C	2	0.0002136	0.0002136	0.4216	0.4216	0.7417	0
1	99916743	1:99916743:G:A	G	A	2	0.0002593	0.0002593	0.4292	0.4292	0.7243	0
1	99922816	1:99922816:G:T	G	T	2	5.733e-05	5.733e-05	0.3566	0.3566	0.7301	0
1	99924830	1:99924830:G:C	G	C	2	0.0001299	0.0001299	0.3493	0.3493	0.8004	0
1	99925369	1:99925369:T:C	T	C	2	0.0001434	0.0001434	0.3519	0.3519	0.7908	0
1	99927897	1:99927897:G:A	G	A	2	0.0001443	0.0001443	0.3639	0.3639	0.3665	0
1	99929439	1:99929439:C:T	C	T	2	0.0001603	0.0001603	0.3573	0.3573	0.7929	0
1	99930743	1:99930743:A:G	A	G	2	0.0001673	0.0001673	0.359	0.359	0.7915	0
1	99932979	1:99932979:A:G	A	G	2	0.0001523	0.0001523	0.3567	0.3567	0.7933	0
1	99933161	1:99933161:C:T	C	T	2	0.0001669	0.0001669	0.359	0.359	0.7895	0
1	99934966	1:99934966:A:G	A	G	2	0.0001237	0.0001237	0.3484	0.3484	0.7668	0
1	99936720	1:99936720:T:C	T	C	2	0.0001237	0.0001237	0.3484	0.3484	0.7668	0
1	99936861	1:99936861:A:T	A	T	2	0.0001237	0.0001237	0.3484	0.3484	0.7668	0
1	99937414	1:99937414:T:C	T	C	2	0.0001959	0.0001959	0.3577	0.3577	0.7477	0
1	99938801	1:99938801:C:A	C	A	2	0.0001094	0.0001094	0.2953	0.2953	0.9075	0
1	99941231	1:99941231:C:T	C	T	2	0.0001308	0.0001308	0.3729	0.3729	0.9843	0
1	99945660	1:99945660:A:G	A	G	2	0.0001558	0.0001558	0.3722	0.3722	0.9891	0
1	99949165	1:99949165:G:A	G	A	2	0.0001587	0.0001587	0.3727	0.3727	0.9891	0
1	99949830	1:99949830:T:A	T	A	2	0.00014	0.00014	0.3697	0.3697	0.9915	0
1	99974289	1:99974289:G:A	G	A	2	8.42e-05	0.01639	0.4015	0.4308	0.2772	15.32
1	99974458	1:99974458:C:T	C	T	2	5.251e-05	5.251e-05	0.3768	0.3768	0.721	0
1	99974669	1:99974669:C:A	C	A	2	0.0003311	0.0003311	0.2326	0.2326	0.7609	0
1	99975638	1:99975638:C:T	C	T	2	4.019e-05	4.019e-05	0.2799	0.2799	0.6743	0
1	99980268	1:99980268:T:A	T	A	2	3.508e-05	3.508e-05	0.0855	0.0855	0.516	0
1	100099618	1:100099618:C:A	C	A	2	0.0001705	0.0001705	0.1594	0.1594	0.8417	0
1	100137807	1:100137807:G:A	G	A	2	2.562e-05	2.562e-05	0.1096	0.1096	0.7747	0
1	100138500	1:100138500:G:A	G	A	2	1.91e-05	1.91e-05	0.1137	0.1137	0.7796	0
1	100203455	1:100203455:C:T	C	T	2	0.0001327	0.0001327	0.1164	0.1164	0.7069	0
1	100271018	1:100271018:G:A	G	A	2	0.0003821	0.0003821	1.7782	1.7782	0.6332	0
1	100274973	1:100274973:C:T	C	T	2	8.799e-05	8.799e-05	0.1217	0.1217	0.4915	0
1	100290666	1:100290666:C:T	C	T	2	0.000248	0.000248	1.8135	1.8135	0.6234	0
1	100291442	1:100291442:T:A	T	A	2	7.469e-05	7.469e-05	0.1228	0.1228	0.4617	0
1	100306099	1:100306099:T:G	T	G	2	0.0002706	0.0002706	1.8054	1.8054	0.6171	0
1	100307877	1:100307877:T:C	T	C	2	0.0002082	0.0002082	1.825	1.825	0.6243	0
1	100312817	1:100312817:A:C	A	C	2	0.0002019	0.0002019	0.1548	0.1548	0.5369	0
1	100312854	1:100312854:C:G	C	G	2	0.0001324	0.0001324	0.1348	0.1348	0.4809	0
1	100314455	1:100314455:T:A	T	A	2	0.0001319	0.0001319	0.1348	0.1348	0.4807	0
1	100314456	1:100314456:C:G	C	G	2	0.0001319	0.0001319	0.1348	0.1348	0.4807	0
1	100315585	1:100315585:G:C	G	C	2	0.0001321	0.0001321	0.1348	0.1348	0.4787	0
1	100316956	1:100316956:T:C	T	C	2	0.0001343	0.0001343	0.1351	0.1351	0.4798	0
1	100318034	1:100318034:T:A	T	A	2	0.0001329	0.0001329	0.1349	0.1349	0.479	0
1	100320532	1:100320532:G:A	G	A	2	0.0004616	0.0004616	0.231	0.231	0.6993	0
1	100321348	1:100321348:C:T	C	T	2	0.0004986	0.0004986	0.2326	0.2326	0.7035	0
1	100323094	1:100323094:A:G	A	G	2	0.0002333	0.0002333	0.1581	0.1581	0.5364	0
1	100323423	1:100323423:C:T	C	T	2	0.0005082	0.0005082	0.2333	0.2333	0.6971	0
1	100323820	1:100323820:G:A	G	A	2	0.0004839	0.0004839	0.2448	0.2448	0.7236	0
1	100324844	1:100324844:C:G	C	G	2	0.000487	0.000487	0.245	0.245	0.7249	0
1	100329073	1:100329073:A:G	A	G	2	0.0001416	0.0001416	0.1363	0.1363	0.4704	0
1	100329463	1:100329463:G:A	G	A	2	0.0006239	0.0006239	0.2535	0.2535	0.7573	0
1	100331636	1:100331636:C:T	C	T	2	0.0005957	0.0005957	0.2398	0.2398	0.7262	0
1	100332318	1:100332318:T:A	T	A	2	0.0006486	0.0006486	0.255	0.255	0.7645	0
1	100335430	1:100335430:G:A	G	A	2	0.0006671	0.0006671	0.243	0.243	0.7487	0
1	100384969	1:100384969:C:G	C	G	2	0.000152	0.000152	1.982	1.982	0.7067	0
1	100393917	1:100393917:C:T	C	T	2	0.0003665	0.0003665	0.1491	0.1491	0.4959	0
1	100437702	1:100437702:C:T	C	T	2	0.0004034	0.0004034	1.8961	1.8961	0.7217	0
1	100527553	1:100527553:G:C	G	C	2	0.0008587	0.0008587	0.248	0.248	0.6426	0
1	100529617	1:100529617:G:A	G	A	2	0.0008587	0.0008587	0.248	0.248	0.6426	0
1	100544792	1:100544792:A:C	A	C	2	0.0004593	0.0004593	0.2385	0.2385	0.6186	0
1	100548168	1:100548168:T:A	T	A	2	0.0004437	0.0004437	0.2376	0.2376	0.616	0
1	100558433	1:100558433:C:T	C	T	2	0.0004425	0.0004425	0.2375	0.2375	0.6246	0
1	100560752	1:100560752:A:T	A	T	2	0.0004438	0.0004438	0.2376	0.2376	0.6172	0
1	100568355	1:100568355:T:C	T	C	2	0.0004554	0.0004554	0.2383	0.2383	0.61	0
1	100573673	1:100573673:A:G	A	G	2	0.0004552	0.0004552	0.2383	0.2383	0.6099	0
1	100604499	1:100604499:G:A	G	A	2	0.0003516	0.0003516	0.2355	0.2355	0.6131	0
1	100605301	1:100605301:G:T	G	T	2	0.0004103	0.0004103	1.8812	1.8812	0.671	0
1	100606353	1:100606353:A:G	A	G	2	0.0003217	0.0003217	0.2322	0.2322	0.5981	0
1	100608238	1:100608238:T:C	T	C	2	0.0003252	0.0003252	0.2325	0.2325	0.5982	0
1	100608357	1:100608357:C:G	C	G	2	0.0005382	0.0005382	1.8538	1.8538	0.6641	0
1	100612955	1:100612955:A:G	A	G	2	0.0003328	0.0003328	0.2329	0.2329	0.613	0
1	100614868	1:100614868:C:T	C	T	2	0.0002716	0.0002716	0.2415	0.2415	0.3919	0
1	100617253	1:100617253:G:A	G	A	2	0.0003332	0.0003332	0.2344	0.2344	0.5965	0
1	100625029	1:100625029:C:T	C	T	2	0.0003321	0.0003321	0.2343	0.2343	0.5966	0
1	100627446	1:100627446:G:A	G	A	2	0.0003209	0.0003209	0.2321	0.2321	0.5968	0
1	100633747	1:100633747:A:T	A	T	2	0.0007313	0.0007313	0.3799	0.3799	0.5177	0
1	100635251	1:100635251:T:C	T	C	2	0.0002074	0.0002074	1.9573	1.9573	0.6924	0
1	100639064	1:100639064:A:G	A	G	2	0.0003222	0.0003222	0.236	0.236	0.5997	0
1	100646248	1:100646248:G:A	G	A	2	0.0009665	0.0009665	0.3835	0.3835	0.5324	0
1	100669793	1:100669793:T:G	T	G	2	0.0005713	0.0005713	0.3881	0.3881	0.5561	0
1	100672349	1:100672349:G:T	G	T	2	0.0003513	0.0003513	0.2412	0.2412	0.46	0
1	100680771	1:100680771:A:T	A	T	2	0.0005256	0.0005256	0.3865	0.3865	0.5698	0
1	100681596	1:100681596:T:C	T	C	2	0.0005259	0.0005259	0.3865	0.3865	0.5692	0
1	100682266	1:100682266:A:G	A	G	2	0.0005259	0.0005259	0.3865	0.3865	0.5692	0
1	100682470	1:100682470:G:A	G	A	2	0.0005259	0.0005259	0.3865	0.3865	0.5692	0
1	100762708	1:100762708:G:A	G	A	2	0.0004963	0.0004963	2.0551	2.0551	0.6878	0
1	100763302	1:100763302:G:T	G	T	2	0.0009843	0.08903	0.7493	0.6885	0.2232	32.61
1	101740670	1:101740670:C:T	C	T	2	0.0004408	0.0004408	0.308	0.308	0.971	0
1	102423649	1:102423649:T:G	T	G	2	0.0004339	0.0004339	0.5975	0.5975	0.3409	0
1	102430634	1:102430634:C:T	C	T	2	0.0009559	0.0009559	1.2251	1.2251	0.6008	0
1	102450564	1:102450564:C:G	C	G	2	0.0008437	0.1584	0.3177	0.1	0.04	76.28
1	102457711	1:102457711:C:T	C	T	2	0.0006708	0.1529	0.3181	0.1034	0.0389	76.55
1	102461925	1:102461925:A:G	A	G	2	0.0006055	0.1556	0.317	0.0971	0.0324	78.15
1	102462739	1:102462739:T:G	T	G	2	0.0001369	0.0001369	0.509	0.509	0.4965	0
1	102463607	1:102463607:G:T	G	T	2	0.000127	0.000127	0.5082	0.5082	0.4886	0
1	102463790	1:102463790:T:A	T	A	2	0.0003309	0.1321	0.2975	0.1052	0.0407	76.13
1	102464570	1:102464570:A:G	A	G	2	0.000127	0.000127	0.5082	0.5082	0.4886	0
1	102467198	1:102467198:C:T	C	T	2	0.0001273	0.0001273	0.5082	0.5082	0.4886	0
1	102468045	1:102468045:C:T	C	T	2	0.0001216	0.0001216	0.5072	0.5072	0.4908	0
1	102469031	1:102469031:T:C	T	C	2	0.000127	0.000127	0.5082	0.5082	0.4886	0
1	102469312	1:102469312:T:A	T	A	2	0.000128	0.000128	0.5084	0.5084	0.4873	0
1	102471014	1:102471014:G:C	G	C	2	0.0009603	0.0009603	2.2664	2.2664	0.7535	0
1	102473453	1:102473453:T:A	T	A	2	0.0001721	0.0001721	0.5106	0.5106	0.6206	0
1	102475181	1:102475181:C:T	C	T	2	0.0001691	0.0001691	0.5101	0.5101	0.6172	0
1	102477179	1:102477179:C:T	C	T	2	0.0002193	0.0002193	0.5267	0.5267	0.5106	0
1	102477512	1:102477512:G:T	G	T	2	0.0002193	0.0002193	0.5267	0.5267	0.5106	0
1	102477907	1:102477907:C:T	C	T	2	0.0002668	0.09635	0.2724	0.126	0.0772	67.98
1	102479691	1:102479691:T:C	T	C	2	0.0002218	0.0002218	0.527	0.527	0.513	0
1	102481165	1:102481165:C:A	C	A	2	0.0002301	0.0002301	0.5278	0.5278	0.5081	0
1	102481464	1:102481464:C:T	C	T	2	0.0008334	0.5289	0.7102	0.8133	0.2206	33.35
1	102481916	1:102481916:G:A	G	A	2	0.00021	0.00021	0.5269	0.5269	0.5241	0
1	102481972	1:102481972:G:T	G	T	2	0.0002195	0.0002195	0.5267	0.5267	0.5105	0
1	102482016	1:102482016:G:A	G	A	2	0.0002193	0.0002193	0.5267	0.5267	0.5106	0
1	102482292	1:102482292:A:G	A	G	2	0.0002193	0.0002193	0.5267	0.5267	0.5106	0
1	102482339	1:102482339:C:A	C	A	2	0.0002193	0.0002193	0.5267	0.5267	0.5106	0
1	102483429	1:102483429:T:C	T	C	2	0.0002305	0.0002305	0.5279	0.5279	0.5081	0
1	102484197	1:102484197:G:A	G	A	2	0.0002173	0.0002173	0.5265	0.5265	0.511	0
1	102484217	1:102484217:C:A	C	A	2	0.0005166	0.1124	0.2929	0.1294	0.0688	69.79
1	102484875	1:102484875:C:T	C	T	2	0.0002193	0.0002193	0.5267	0.5267	0.5106	0
1	102484930	1:102484930:T:A	T	A	2	0.0002193	0.0002193	0.5267	0.5267	0.5106	0
1	102485192	1:102485192:C:A	C	A	2	0.0002193	0.0002193	0.5267	0.5267	0.5106	0
1	102485242	1:102485242:G:A	G	A	2	0.0001902	0.0001902	0.5235	0.5235	0.5183	0
1	102485793	1:102485793:G:C	G	C	2	0.0002305	0.0002305	0.5279	0.5279	0.5081	0
1	102485966	1:102485966:G:T	G	T	2	0.0002193	0.0002193	0.5267	0.5267	0.5106	0
1	102486061	1:102486061:A:G	A	G	2	0.0002195	0.0002195	0.5268	0.5268	0.5104	0
1	102489511	1:102489511:C:T	C	T	2	0.0002277	0.0002277	0.5274	0.5274	0.518	0
1	102496223	1:102496223:A:G	A	G	2	0.0002422	0.0002422	0.5326	0.5326	0.4947	0
1	102497689	1:102497689:T:C	T	C	2	0.0002652	0.09409	0.2714	0.1289	0.0853	66.24
1	102506257	1:102506257:C:T	C	T	2	0.0003151	0.121	0.27	0.0975	0.0443	75.28
1	102512191	1:102512191:A:G	A	G	2	0.000979	0.5746	0.7162	0.8281	0.2124	35.69
1	102512873	1:102512873:G:A	G	A	2	0.0003499	0.0003499	1.2518	1.2518	0.4353	0
1	102513145	1:102513145:A:G	A	G	2	0.0003668	0.0003668	1.251	1.251	0.4305	0
1	102522135	1:102522135:A:G	A	G	2	0.000421	0.000421	1.248	1.248	0.4361	0
1	102527942	1:102527942:T:G	T	G	2	0.0003236	0.0003236	1.2524	1.2524	0.3657	0
1	102548813	1:102548813:C:A	C	A	2	0.0009235	0.03791	0.2115	0.1485	0.1859	42.85
1	102925321	1:102925321:C:T	C	T	2	0.0009506	0.5325	1.1606	1.089	0.1885	42.17
1	102926373	1:102926373:T:A	T	A	2	0.0009314	0.5066	1.1609	1.0927	0.1944	40.62
1	102969517	1:102969517:T:G	T	G	2	0.0008788	0.0008788	1.1624	1.1624	0.6409	0
1	102973286	1:102973286:T:A	T	A	2	0.0008955	0.0008955	1.1621	1.1621	0.637	0
1	102986142	1:102986142:T:A	T	A	2	0.000786	0.000786	1.165	1.165	0.5459	0
1	103000750	1:103000750:A:C	A	C	2	0.0006529	0.0006529	1.1678	1.1678	0.5435	0
1	103005028	1:103005028:G:A	G	A	2	0.0006543	0.0006543	1.1677	1.1677	0.5387	0
1	103005084	1:103005084:A:T	A	T	2	0.0006692	0.0006692	1.1673	1.1673	0.5296	0
1	103006965	1:103006965:C:T	C	T	2	0.0007035	0.0007035	1.1667	1.1667	0.531	0
1	103010867	1:103010867:T:C	T	C	2	0.0007055	0.0007055	1.1666	1.1666	0.5313	0
1	103021627	1:103021627:T:C	T	C	2	0.0005747	0.0005747	1.1691	1.1691	0.6691	0
1	103030604	1:103030604:G:A	G	A	2	0.0004895	0.0004895	1.1713	1.1713	0.6416	0
1	103034843	1:103034843:T:C	T	C	2	0.0007878	0.0007878	1.1649	1.1649	0.537	0
1	103040474	1:103040474:G:T	G	T	2	0.0005679	0.0005679	1.1693	1.1693	0.6414	0
1	103108543	1:103108543:G:A	G	A	2	0.0006761	0.9972	1.1691	1.0008	0.0625	71.17
1	103493361	1:103493361:C:A	C	A	2	0.0008318	0.0008318	1.4527	1.4527	0.9307	0
1	103508805	1:103508805:T:G	T	G	2	0.0009725	0.0009725	1.4405	1.4405	0.9401	0
1	103514322	1:103514322:T:G	T	G	2	0.0007942	0.0007942	1.4504	1.4504	0.9577	0
1	103549861	1:103549861:C:T	C	T	2	0.0007274	0.0007274	1.4617	1.4617	0.5836	0
1	103552224	1:103552224:G:A	G	A	2	0.000971	0.000971	1.4527	1.4527	0.5586	0
1	105142882	1:105142882:G:T	G	T	2	0.0001751	0.0001751	0.251	0.251	0.4073	0
1	105167253	1:105167253:G:A	G	A	2	9.795e-05	9.795e-05	0.342	0.342	0.407	0
1	105174409	1:105174409:C:T	C	T	2	0.0001494	0.07308	0.2259	0.1365	0.1914	41.41
1	105177992	1:105177992:T:C	T	C	2	0.0003927	0.0953	0.2381	0.1347	0.1816	43.96
1	105190492	1:105190492:A:T	A	T	2	0.0004072	0.03014	0.2328	0.193	0.2712	17.4
1	105206779	1:105206779:G:A	G	A	2	0.0007775	0.0007775	1.2011	1.2011	0.6625	0
1	105207223	1:105207223:C:T	C	T	2	0.0008912	0.0008912	1.1987	1.1987	0.6469	0
1	105219858	1:105219858:C:T	C	T	2	0.0008587	0.0008587	1.1831	1.1831	0.6461	0
1	105226669	1:105226669:G:C	G	C	2	0.0007133	0.0007133	1.1861	1.1861	0.733	0
1	105227914	1:105227914:T:C	T	C	2	0.0007246	0.0007246	1.1858	1.1858	0.7341	0
1	105228500	1:105228500:G:A	G	A	2	0.0007832	0.0007832	1.1847	1.1847	0.7348	0
1	105228501	1:105228501:C:T	C	T	2	0.0007964	0.0007964	1.1844	1.1844	0.7348	0
1	105228560	1:105228560:C:T	C	T	2	0.0008051	0.0008051	1.1841	1.1841	0.7167	0
1	105228899	1:105228899:C:A	C	A	2	0.0008151	0.0008151	1.1831	1.1831	0.7126	0
1	105229495	1:105229495:T:C	T	C	2	0.0007114	0.0007114	0.2598	0.2598	0.7393	0
1	105232703	1:105232703:G:T	G	T	2	0.0005018	0.0005018	1.1893	1.1893	0.8495	0
1	105233096	1:105233096:C:T	C	T	2	0.0002226	0.0002226	1.2062	1.2062	0.6998	0
1	105234710	1:105234710:G:A	G	A	2	0.0004819	0.0004819	1.1887	1.1887	0.8428	0
1	105235896	1:105235896:A:T	A	T	2	0.0007138	0.0007138	1.175	1.175	0.9476	0
1	105236095	1:105236095:T:C	T	C	2	0.0003111	0.3008	0.5262	0.6268	0.2231	32.64
1	105236612	1:105236612:G:A	G	A	2	0.0006164	0.0663	0.5545	0.5878	0.2843	12.76
1	105236751	1:105236751:G:C	G	C	2	0.0004512	0.0004512	1.194	1.194	0.7587	0
1	105239055	1:105239055:G:A	G	A	2	0.0003556	0.0003556	1.1977	1.1977	0.9756	0
1	105243080	1:105243080:A:G	A	G	2	0.0003452	0.0003452	1.1984	1.1984	0.9796	0
1	105252543	1:105252543:A:C	A	C	2	0.0003206	0.0003206	1.1998	1.1998	0.9305	0
1	105256995	1:105256995:T:C	T	C	2	8.485e-05	8.485e-05	1.2147	1.2147	0.7467	0
1	105259884	1:105259884:G:A	G	A	2	7.886e-05	7.886e-05	1.215	1.215	0.7221	0
1	105263324	1:105263324:T:C	T	C	2	7.31e-05	7.31e-05	1.216	1.216	0.7244	0
1	105269422	1:105269422:G:A	G	A	2	3.813e-05	3.813e-05	1.2255	1.2255	0.778	0
1	105269489	1:105269489:A:G	A	G	2	4.385e-05	4.385e-05	1.2236	1.2236	0.748	0
1	105270051	1:105270051:G:A	G	A	2	2.81e-05	2.81e-05	1.2285	1.2285	0.6426	0
1	105274371	1:105274371:G:T	G	T	2	6.738e-05	6.738e-05	1.2169	1.2169	0.6871	0
1	105275904	1:105275904:G:C	G	C	2	6.488e-05	6.488e-05	1.2175	1.2175	0.6884	0
1	105275958	1:105275958:G:C	G	C	2	6.394e-05	6.394e-05	1.2177	1.2177	0.6889	0
1	105277323	1:105277323:C:T	C	T	2	6.223e-05	6.223e-05	1.2181	1.2181	0.6897	0
1	105279067	1:105279067:G:C	G	C	2	6.922e-05	6.922e-05	1.2166	1.2166	0.6871	0
1	105282097	1:105282097:G:A	G	A	2	6.975e-05	6.975e-05	1.2158	1.2158	0.6825	0
1	105282847	1:105282847:T:C	T	C	2	7.274e-05	7.274e-05	1.2152	1.2152	0.6833	0
1	105285402	1:105285402:A:G	A	G	2	0.0005956	0.0005956	1.1732	1.1732	0.7259	0
1	105288434	1:105288434:A:G	A	G	2	0.0004406	0.0004406	1.1838	1.1838	0.9335	0
1	105292402	1:105292402:A:G	A	G	2	3.405e-05	3.405e-05	1.2287	1.2287	0.9938	0
1	105292840	1:105292840:C:A	C	A	2	0.0002159	0.0002159	1.2088	1.2088	0.6335	0
1	105545302	1:105545302:A:G	A	G	2	0.0006931	0.0006931	1.3586	1.3586	0.8713	0
1	105592082	1:105592082:T:G	T	G	2	0.0002838	0.0002838	1.3702	1.3702	0.8845	0
1	105604428	1:105604428:C:G	C	G	2	0.0008931	0.0008931	1.2778	1.2778	0.8438	0
1	105604431	1:105604431:T:C	T	C	2	0.0008868	0.0008868	1.2779	1.2779	0.8439	0
1	105604664	1:105604664:T:C	T	C	2	0.0009578	0.0009578	1.2752	1.2752	0.8484	0
1	105604979	1:105604979:A:C	A	C	2	0.0009578	0.0009578	1.2752	1.2752	0.8484	0
1	105605488	1:105605488:G:A	G	A	2	0.000946	0.000946	1.2755	1.2755	0.8477	0
1	105607113	1:105607113:C:A	C	A	2	0.000953	0.000953	1.2753	1.2753	0.8483	0
1	105620053	1:105620053:T:C	T	C	2	0.0009558	0.0009558	1.275	1.275	0.7241	0
1	105703103	1:105703103:T:C	T	C	2	0.0009229	0.0009229	1.2791	1.2791	0.6832	0
1	106079717	1:106079717:A:G	A	G	2	0.0004475	0.0004475	0.4499	0.4499	0.4356	0
1	106109825	1:106109825:G:C	G	C	2	0.0002583	0.0002583	0.3337	0.3337	0.341	0
1	106110346	1:106110346:A:G	A	G	2	0.000276	0.000276	0.3402	0.3402	0.3576	0
1	106110637	1:106110637:T:G	T	G	2	0.0003195	0.0003195	0.3447	0.3447	0.3621	0
1	106112753	1:106112753:C:T	C	T	2	0.0003049	0.0003049	0.3389	0.3389	0.3895	0
1	106116177	1:106116177:T:C	T	C	2	0.0003284	0.0003284	0.3408	0.3408	0.3913	0
1	106117351	1:106117351:C:T	C	T	2	0.0007682	0.0007682	0.3788	0.3788	0.4276	0
1	106118961	1:106118961:C:T	C	T	2	0.0003289	0.0003289	0.3417	0.3417	0.3936	0
1	106119727	1:106119727:G:A	G	A	2	0.0002048	0.0002048	0.2927	0.2927	0.3814	0
1	106124066	1:106124066:A:T	A	T	2	0.0004414	0.2677	0.2503	0.3359	0.2632	20.12
1	106124083	1:106124083:G:A	G	A	2	0.0004175	0.0004175	0.3382	0.3382	0.3843	0
1	106127600	1:106127600:G:A	G	A	2	0.0001606	0.0001606	0.2868	0.2868	0.4188	0
1	106128791	1:106128791:C:T	C	T	2	0.0001838	0.0001838	0.2909	0.2909	0.4235	0
1	106128829	1:106128829:A:G	A	G	2	0.0001838	0.0001838	0.2909	0.2909	0.4235	0
1	106129610	1:106129610:C:T	C	T	2	0.0002003	0.0002003	0.2934	0.2934	0.4262	0
1	106130886	1:106130886:C:T	C	T	2	0.0001937	0.0001937	0.2925	0.2925	0.4252	0
1	106138795	1:106138795:C:T	C	T	2	0.0004989	0.0004989	0.3651	0.3651	0.3765	0
1	106142741	1:106142741:G:C	G	C	2	0.0009288	0.0009288	0.4637	0.4637	0.6635	0
1	106143180	1:106143180:A:T	A	T	2	0.0007807	0.0007807	0.3719	0.3719	0.4859	0
1	106147715	1:106147715:A:G	A	G	2	0.0007111	0.0007111	0.4672	0.4672	0.6926	0
1	106149776	1:106149776:T:C	T	C	2	0.0002994	0.0002994	0.245	0.245	0.676	0
1	106156140	1:106156140:T:G	T	G	2	0.0004345	0.06634	0.2548	0.2859	0.2959	8.48
1	106156240	1:106156240:C:T	C	T	2	0.0003641	0.08491	0.2496	0.2864	0.2917	10.04
1	106227473	1:106227473:T:C	T	C	2	0.0008958	0.1899	0.5302	0.575	0.2942	9.11
1	106357443	1:106357443:A:G	A	G	2	0.0009281	0.0009281	0.6444	0.6444	0.8929	0
1	106507852	1:106507852:C:G	C	G	2	0.0007552	0.9384	1.1959	1.019	0.0812	67.1
1	106735369	1:106735369:C:T	C	T	2	0.0002534	0.0002534	0.2037	0.2037	0.9743	0
1	106739296	1:106739296:A:G	A	G	2	0.0002878	0.0002878	0.2069	0.2069	0.9635	0
1	107311955	1:107311955:A:G	A	G	2	0.000854	0.04812	0.1347	0.0891	0.2333	29.61
1	107875459	1:107875459:T:G	T	G	2	0.0002664	0.0002664	0.1409	0.1409	0.8124	0
1	107918838	1:107918838:C:G	C	G	2	0.000493	0.06215	0.3003	0.3415	0.2753	15.97
1	108451153	1:108451153:T:C	T	C	2	0.0006408	0.0006408	0.3483	0.3483	0.6012	0
1	108456606	1:108456606:G:A	G	A	2	0.0006805	0.0006805	0.3518	0.3518	0.5851	0
1	108536253	1:108536253:T:C	T	C	2	0.00018	0.7065	0.3497	0.6549	0.1455	52.81
1	108547170	1:108547170:G:A	G	A	2	0.0002661	0.6942	0.3506	0.6478	0.1444	53.06
1	108561480	1:108561480:G:A	G	A	2	0.0004113	0.684	0.3697	0.6504	0.1575	49.95
1	108565348	1:108565348:G:C	G	C	2	0.0002735	0.6318	0.3502	0.6062	0.1615	48.99
1	109396722	1:109396722:C:T	C	T	2	0.0008312	0.0008312	0.2973	0.2973	0.3874	0
1	109431847	1:109431847:G:A	G	A	2	0.0006039	0.0006039	0.3273	0.3273	0.5747	0
1	109435134	1:109435134:T:C	T	C	2	0.0009059	0.0009059	0.3476	0.3476	0.5855	0
1	109443863	1:109443863:G:A	G	A	2	0.0006469	0.0006469	0.3229	0.3229	0.3938	0
1	109445953	1:109445953:A:G	A	G	2	0.0006465	0.0006465	0.3229	0.3229	0.3965	0
1	109448498	1:109448498:T:C	T	C	2	0.0006528	0.0006528	0.3232	0.3232	0.3967	0
1	109448821	1:109448821:A:T	A	T	2	0.000645	0.000645	0.3228	0.3228	0.3965	0
1	109449306	1:109449306:C:T	C	T	2	0.000645	0.000645	0.3228	0.3228	0.3965	0
1	109451530	1:109451530:G:A	G	A	2	0.0007746	0.0007746	0.3352	0.3352	0.4104	0
1	109455098	1:109455098:G:C	G	C	2	0.0008954	0.0008954	0.3481	0.3481	0.4311	0
1	109804646	1:109804646:G:A	G	A	2	0.0005314	0.0005314	1.19	1.19	0.66	0
1	109806442	1:109806442:C:A	C	A	2	0.000384	0.000384	1.2107	1.2107	0.7472	0
1	109806834	1:109806834:C:T	C	T	2	0.0004534	0.0004534	1.1919	1.1919	0.6398	0
1	109807099	1:109807099:G:A	G	A	2	0.0004497	0.0004497	1.1918	1.1918	0.6372	0
1	109819296	1:109819296:C:A	C	A	2	0.0006191	0.08057	1.235	1.2042	0.2713	17.36
1	109821307	1:109821307:G:T	G	T	2	0.0001962	0.0001962	1.2844	1.2844	0.3308	0
1	109821511	1:109821511:T:G	T	G	2	0.0002135	0.0002135	1.2839	1.2839	0.3459	0
1	109821797	1:109821797:G:A	G	A	2	0.0002037	0.0002037	1.284	1.284	0.3629	0
1	109822008	1:109822008:G:T	G	T	2	0.0007395	0.1409	1.231	1.1897	0.2547	22.93
1	109822143	1:109822143:G:A	G	A	2	0.0001903	0.0001903	1.2853	1.2853	0.3433	0
1	109822166	1:109822166:G:A	G	A	2	0.000213	0.000213	1.2832	1.2832	0.3447	0
1	109861515	1:109861515:C:T	C	T	2	0.0009242	0.9041	2.7842	0.809	0.0626	71.15
1	111004755	1:111004755:G:A	G	A	2	0.0001396	0.0001396	0.6636	0.6636	0.8763	0
1	111006365	1:111006365:T:C	T	C	2	0.0005318	0.0005318	0.7607	0.7607	0.3718	0
1	111309830	1:111309830:C:T	C	T	2	0.0003813	0.0003813	1.263	1.263	0.7725	0
1	111309954	1:111309954:C:T	C	T	2	0.0004895	0.0004895	1.257	1.257	0.8096	0
1	111310013	1:111310013:T:C	T	C	2	2.631e-05	2.631e-05	0.4356	0.4356	0.8143	0
1	111310128	1:111310128:A:G	A	G	2	0.0003552	0.0003552	1.2646	1.2646	0.7756	0
1	111310241	1:111310241:C:A	C	A	2	1.285e-05	1.285e-05	0.4186	0.4186	0.863	0
1	111378201	1:111378201:G:A	G	A	2	0.0006661	0.0562	0.4107	0.3325	0.2241	32.34
1	111380548	1:111380548:C:T	C	T	2	0.000943	0.06024	0.4248	0.3468	0.2268	31.53
1	111616069	1:111616069:A:G	A	G	2	0.0008214	0.0008214	0.2471	0.2471	0.3357	0
1	111700204	1:111700204:C:A	C	A	2	0.0003832	0.09128	0.2223	0.1237	0.1804	44.26
1	111809612	1:111809612:C:T	C	T	2	0.0002716	0.0002716	1.6712	1.6712	0.6053	0
1	111839265	1:111839265:C:T	C	T	2	0.0009679	0.0009679	2.5214	2.5214	0.5703	0
1	111878089	1:111878089:G:A	G	A	2	0.0007161	0.0007161	2.6902	2.6902	0.6583	0
1	112048264	1:112048264:T:C	T	C	2	0.0001928	0.0001928	1.1817	1.1817	0.5085	0
1	112060375	1:112060375:A:C	A	C	2	0.0008943	0.0008943	0.8578	0.8578	0.6665	0
1	112061260	1:112061260:T:C	T	C	2	0.0005679	0.0005679	0.8515	0.8515	0.731	0
1	112061288	1:112061288:C:A	C	A	2	0.0007389	0.0007389	0.8542	0.8542	0.7158	0
1	112061479	1:112061479:A:G	A	G	2	0.0009224	0.0009224	0.8595	0.8595	0.7996	0
1	112062212	1:112062212:A:C	A	C	2	0.0007335	0.0007335	0.8542	0.8542	0.7158	0
1	112063048	1:112063048:A:G	A	G	2	0.0009141	0.0009141	0.8613	0.8613	0.755	0
1	112063282	1:112063282:T:C	T	C	2	0.0009092	0.0009092	0.8593	0.8593	0.7568	0
1	113459676	1:113459676:G:A	G	A	2	0.0003439	0.0003439	1.6355	1.6355	0.4009	0
1	114423065	1:114423065:G:T	G	T	2	0.0009395	0.0009395	1.7651	1.7651	0.9185	0
1	116007500	1:116007500:C:T	C	T	2	0.0004708	0.6108	0.3224	0.5706	0.1626	48.73
1	116458036	1:116458036:G:A	G	A	2	0.0009019	0.0009019	5.4823	5.4823	0.847	0
1	116846787	1:116846787:A:G	A	G	2	0.0008049	0.0008049	0.0623	0.0623	0.533	0
1	116887175	1:116887175:G:A	G	A	2	0.0009869	0.0009869	1.4899	1.4899	0.6496	0
1	117084236	1:117084236:C:T	C	T	2	0.0007565	0.3581	0.496	0.6271	0.1664	47.78
1	117110949	1:117110949:A:T	A	T	2	0.0007128	0.0007128	0.563	0.563	0.3895	0
1	117111236	1:117111236:A:T	A	T	2	0.0009347	0.04075	0.2106	0.231	0.3025	5.95
1	117113271	1:117113271:A:G	A	G	2	0.000785	0.000785	0.567	0.567	0.388	0
1	117122144	1:117122144:C:A	C	A	2	0.0001949	0.0001949	0.5236	0.5236	0.9492	0
1	117122701	1:117122701:A:G	A	G	2	0.0008664	0.0008664	0.5587	0.5587	0.5374	0
1	117127882	1:117127882:A:G	A	G	2	0.0009608	0.0009608	0.5523	0.5523	0.5387	0
1	117171435	1:117171435:A:G	A	G	2	0.0008295	0.5142	0.2387	0.4127	0.225	32.08
1	117374406	1:117374406:G:A	G	A	2	0.0004299	0.0004299	1.2646	1.2646	0.7505	0
1	117377366	1:117377366:C:T	C	T	2	0.0004253	0.0004253	1.2645	1.2645	0.7204	0
1	117390215	1:117390215:T:G	T	G	2	0.0004733	0.0004733	1.2712	1.2712	0.8741	0
1	117391881	1:117391881:A:T	A	T	2	0.0009781	0.0009781	1.8416	1.8416	0.8045	0
1	117392940	1:117392940:G:A	G	A	2	0.0004647	0.0004647	1.2443	1.2443	0.9399	0
1	117406555	1:117406555:A:G	A	G	2	0.0006293	0.0006293	1.255	1.255	0.9925	0
1	117729369	1:117729369:C:T	C	T	2	0.0009138	0.0009138	0.3395	0.3395	0.5664	0
1	118509278	1:118509278:G:A	G	A	2	0.0009099	0.02345	0.3494	0.3785	0.2179	34.13
1	118589391	1:118589391:C:A	C	A	2	6.072e-05	6.072e-05	0.0677	0.0677	0.8215	0
1	118629840	1:118629840:T:C	T	C	2	8.043e-05	8.043e-05	0.2235	0.2235	0.6346	0
1	119003010	1:119003010:A:G	A	G	2	0.0004043	0.5413	0.2236	0.456	0.1187	58.92
1	119011676	1:119011676:C:T	C	T	2	0.0001145	0.6004	0.2244	0.4954	0.1063	61.66
1	119025986	1:119025986:C:A	C	A	2	0.0001584	0.5585	0.2242	0.4688	0.1172	59.26
1	119027997	1:119027997:T:C	T	C	2	4.014e-05	0.5817	0.2199	0.4838	0.1037	62.24
1	119031820	1:119031820:T:C	T	C	2	3.837e-05	0.5874	0.2188	0.4855	0.1051	61.93
1	119033908	1:119033908:G:A	G	A	2	6.125e-05	0.5863	0.2261	0.4898	0.1103	60.78
1	119054554	1:119054554:C:A	C	A	2	0.0007331	0.0007331	3.685	3.685	0.7938	0
1	119055726	1:119055726:T:C	T	C	2	0.000497	0.000497	4.0457	4.0457	0.7892	0
1	119117413	1:119117413:C:T	C	T	2	0.0001478	0.0001478	0.2427	0.2427	0.5564	0
1	119123373	1:119123373:T:A	T	A	2	0.000686	0.000686	5.7506	5.7506	0.6848	0
1	119164887	1:119164887:T:C	T	C	2	0.0004358	0.0004358	3.759	3.759	0.7359	0
1	119174510	1:119174510:T:C	T	C	2	0.0003152	0.0003152	4.1249	4.1249	0.7831	0
1	119192961	1:119192961:T:C	T	C	2	0.0002008	0.0002008	3.9661	3.9661	0.7797	0
1	119216974	1:119216974:C:T	C	T	2	0.0002463	0.0002463	3.9973	3.9973	0.7882	0
1	119223349	1:119223349:C:A	C	A	2	0.000383	0.000383	3.8683	3.8683	0.7702	0
1	119274825	1:119274825:T:C	T	C	2	0.0006773	0.0006773	3.5874	3.5874	0.733	0
1	119277674	1:119277674:A:G	A	G	2	0.0006988	0.0006988	3.5896	3.5896	0.7489	0
1	119290979	1:119290979:A:C	A	C	2	0.0004327	0.0004327	3.7633	3.7633	0.7521	0
1	119325077	1:119325077:G:A	G	A	2	0.0007962	0.0007962	3.6092	3.6092	0.695	0
1	119797327	1:119797327:A:C	A	C	2	0.0008956	0.0008956	0.684	0.684	0.6952	0
1	120174659	1:120174659:A:T	A	T	2	0.0001106	0.0001106	0.0817	0.0817	0.9596	0
1	120190631	1:120190631:G:A	G	A	2	0.0008701	0.6487	0.1426	0.425	0.0233	80.56
1	120226938	1:120226938:A:G	A	G	2	0.0009892	0.7053	0.1672	0.488	0.008	85.76
1	146512228	1:146512228:T:G	T	G	2	0.0007082	0.0007082	2.8547	2.8547	0.6101	0
1	146576094	1:146576094:C:A	C	A	2	0.0003552	0.0003552	0.8383	0.8383	0.6814	0
1	146629916	1:146629916:C:T	C	T	2	0.0007892	0.0007892	0.8557	0.8557	0.6415	0
1	146633739	1:146633739:C:A	C	A	2	0.0008011	0.0008011	0.8559	0.8559	0.6408	0
1	146633750	1:146633750:T:C	T	C	2	0.0008055	0.0008055	0.8559	0.8559	0.6409	0
1	146634514	1:146634514:T:G	T	G	2	0.0007953	0.0007953	0.8558	0.8558	0.6409	0
1	146636165	1:146636165:G:A	G	A	2	0.0007859	0.0007859	0.8557	0.8557	0.6446	0
1	146984075	1:146984075:A:G	A	G	2	0.000819	0.000819	0.2435	0.2435	0.9938	0
1	147001029	1:147001029:C:T	C	T	2	0.0006233	0.0836	0.4479	0.3164	0.1372	54.73
1	147124310	1:147124310:T:G	T	G	2	0.0006248	0.0006248	0.8524	0.8524	0.8444	0
1	147131465	1:147131465:T:C	T	C	2	0.0006124	0.0006124	0.8493	0.8493	0.7581	0
1	147131945	1:147131945:T:C	T	C	2	0.000863	0.000863	0.8532	0.8532	0.7807	0
1	147135042	1:147135042:G:A	G	A	2	0.0003745	0.0003745	0.2285	0.2285	0.835	0
1	147163344	1:147163344:A:G	A	G	2	0.0008604	0.0008604	0.2296	0.2296	0.8961	0
1	151064005	1:151064005:C:T	C	T	2	0.0003534	0.0003534	10.6575	10.6575	0.4634	0
1	151505671	1:151505671:A:C	A	C	2	0.0003332	0.0003332	0.1158	0.1158	0.407	0
1	152431720	1:152431720:T:C	T	C	2	3.383e-05	3.383e-05	5.554	5.554	0.7766	0
1	155760899	1:155760899:A:G	A	G	2	0.0009807	0.0009807	3.2781	3.2781	0.8942	0
1	155991578	1:155991578:A:G	A	G	2	0.0009123	0.1309	0.4151	0.2897	0.2057	37.54
1	157158164	1:157158164:T:C	T	C	2	0.0008896	0.2054	0.3124	0.1775	0.2256	31.89
1	157324296	1:157324296:G:A	G	A	2	0.0008966	0.0008966	3.1448	3.1448	0.7944	0
1	158380186	1:158380186:C:T	C	T	2	0.0003086	0.0003086	1.2754	1.2754	0.5435	0
1	158380230	1:158380230:A:G	A	G	2	0.0002701	0.0002701	1.2829	1.2829	0.6089	0
1	158435866	1:158435866:A:G	A	G	2	0.0005833	0.966	4.865	0.9069	0.0222	80.89
1	158628348	1:158628348:A:G	A	G	2	0.0009517	0.1879	0.8227	0.6699	0.0763	68.18
1	158638507	1:158638507:G:A	G	A	2	0.0007812	0.1984	0.769	0.6095	0.125	57.51
1	158653509	1:158653509:A:G	A	G	2	0.0002238	0.2019	0.7979	0.6079	0.0719	69.12
1	158707221	1:158707221:G:C	G	C	2	0.0007616	0.1145	0.8276	0.777	0.2252	32.01
1	158708206	1:158708206:C:A	C	A	2	0.0007631	0.1145	0.8277	0.777	0.2252	32
1	158725080	1:158725080:C:T	C	T	2	0.0004737	0.08474	0.8234	0.7858	0.2491	24.73
1	158725880	1:158725880:G:A	G	A	2	0.0004349	0.07215	0.8208	0.7878	0.2571	22.15
1	158726586	1:158726586:C:T	C	T	2	0.0005222	0.07581	0.8231	0.7898	0.2569	22.21
1	159453252	1:159453252:T:C	T	C	2	0.0003142	0.0003142	0.6271	0.6271	0.8893	0
1	159458096	1:159458096:C:A	C	A	2	0.0003125	0.0003125	0.627	0.627	0.8853	0
1	159468713	1:159468713:T:A	T	A	2	0.0009064	0.0009064	0.8013	0.8013	0.5796	0
1	159469428	1:159469428:A:G	A	G	2	0.0009072	0.0009072	0.8013	0.8013	0.5796	0
1	159470303	1:159470303:C:G	C	G	2	0.0009062	0.0009062	0.8013	0.8013	0.5787	0
1	159473788	1:159473788:G:C	G	C	2	0.000914	0.000914	0.8014	0.8014	0.5985	0
1	159474126	1:159474126:T:C	T	C	2	0.0009219	0.0009219	0.8015	0.8015	0.5996	0
1	159815642	1:159815642:G:A	G	A	2	0.0005436	0.02773	1.2327	1.2638	0.274	16.42
1	160651980	1:160651980:G:T	G	T	2	1.09e-05	1.09e-05	0.7311	0.7311	0.8585	0
1	160654758	1:160654758:C:G	C	G	2	0.0001066	0.0001066	0.7345	0.7345	0.5894	0
1	160657197	1:160657197:C:G	C	G	2	8.799e-05	8.799e-05	1.3815	1.3815	0.5189	0
1	160661890	1:160661890:A:C	A	C	2	0.0001338	0.0001338	0.7254	0.7254	0.4408	0
1	160668159	1:160668159:A:G	A	G	2	7.193e-05	7.193e-05	1.3847	1.3847	0.4317	0
1	160669754	1:160669754:G:A	G	A	2	0.0004573	0.0004573	1.2517	1.2517	0.6295	0
1	160670897	1:160670897:G:T	G	T	2	0.0005605	0.1356	0.7525	0.6478	0.1668	47.69
1	160671290	1:160671290:T:C	T	C	2	0.0002655	0.07143	1.3413	1.4402	0.2409	27.28
1	160673268	1:160673268:G:T	G	T	2	0.0004344	0.05764	0.7481	0.7105	0.2636	20
1	160673348	1:160673348:A:C	A	C	2	0.0004925	0.1258	0.7579	0.6714	0.1931	40.96
1	160673779	1:160673779:T:C	T	C	2	0.0003299	0.1159	0.763	0.6881	0.2091	36.61
1	160673996	1:160673996:G:A	G	A	2	0.0003439	0.1083	0.7511	0.6759	0.2084	36.82
1	160695940	1:160695940:A:C	A	C	2	0.0003292	0.2413	0.5475	0.3227	0.1643	48.3
1	160812418	1:160812418:T:A	T	A	2	4.108e-05	0.2364	0.4677	0.2299	0.1529	51.06
1	161163439	1:161163439:T:C	T	C	2	0.0004088	0.0004088	0.5743	0.5743	0.4831	0
1	161174583	1:161174583:C:T	C	T	2	0.0001801	0.2552	0.5246	0.3313	0.2033	38.22
1	161337245	1:161337245:C:A	C	A	2	0.0002216	0.8302	0.3183	0.7216	0.1661	47.86
1	161353349	1:161353349:A:G	A	G	2	0.0007667	0.7857	0.4197	0.7507	0.1511	51.48
1	161671995	1:161671995:G:A	G	A	2	0.0008972	0.0008972	1.2675	1.2675	0.8779	0
1	161739130	1:161739130:C:T	C	T	2	8.853e-05	0.04312	0.3286	0.2671	0.2526	23.61
1	161757724	1:161757724:C:T	C	T	2	0.0001028	0.08166	0.3642	0.2601	0.2058	37.54
1	161762712	1:161762712:G:T	G	T	2	0.0002026	0.1054	0.3793	0.2531	0.1861	42.8
1	161763897	1:161763897:A:G	A	G	2	5.152e-05	0.03601	0.3212	0.2645	0.2568	22.24
1	161773635	1:161773635:T:C	T	C	2	0.0007332	0.07566	0.2826	0.1925	0.2054	37.63
1	161773900	1:161773900:G:A	G	A	2	7.354e-05	0.04375	0.3281	0.2656	0.2515	23.96
1	161778021	1:161778021:T:A	T	A	2	0.0007453	0.08855	0.2827	0.1795	0.1888	42.1
1	161778372	1:161778372:A:T	A	T	2	0.0007341	0.07601	0.2826	0.1922	0.205	37.74
1	161779181	1:161779181:G:A	G	A	2	6.325e-05	0.04912	0.3179	0.2487	0.2423	26.85
1	161783521	1:161783521:C:T	C	T	2	0.000778	0.08999	0.2843	0.1798	0.1879	42.32
1	161786495	1:161786495:A:G	A	G	2	6.326e-05	0.04886	0.3179	0.249	0.2426	26.76
1	161801723	1:161801723:T:G	T	G	2	0.0005234	0.02282	0.3195	0.2832	0.2782	14.94
1	161802321	1:161802321:C:T	C	T	2	7.529e-05	0.05438	0.3217	0.2484	0.2384	28.05
1	161803869	1:161803869:A:G	A	G	2	0.0006373	0.08401	0.2777	0.178	0.1915	41.38
1	161808887	1:161808887:T:C	T	C	2	5.229e-05	0.0457	0.3128	0.246	0.244	26.34
1	161811800	1:161811800:G:A	G	A	2	5.3e-05	0.03123	0.3133	0.2607	0.2601	21.16
1	161812536	1:161812536:T:C	T	C	2	0.0006058	0.08328	0.2761	0.1768	0.1914	41.41
1	161819204	1:161819204:A:G	A	G	2	0.0002942	0.04751	0.2638	0.1966	0.2299	30.62
1	161827572	1:161827572:A:G	A	G	2	5.117e-05	0.04493	0.3122	0.2461	0.2446	26.14
1	161851648	1:161851648:G:T	G	T	2	0.0005619	0.06874	0.2728	0.1878	0.2088	36.71
1	161853742	1:161853742:C:T	C	T	2	0.0002885	0.04728	0.2619	0.1948	0.2295	30.74
1	161862450	1:161862450:C:T	C	T	2	0.0003525	0.01999	0.2732	0.2351	0.269	18.17
1	161875787	1:161875787:T:C	T	C	2	0.0008333	0.07991	0.2779	0.1842	0.1992	39.33
1	161879959	1:161879959:G:A	G	A	2	0.0008185	0.07866	0.2766	0.1839	0.2001	39.09
1	161881962	1:161881962:C:T	C	T	2	0.0002059	0.07963	0.3277	0.2323	0.214	35.25
1	161883254	1:161883254:T:C	T	C	2	0.0004488	0.09446	0.3798	0.2822	0.2247	32.17
1	161886250	1:161886250:T:C	T	C	2	0.0004404	0.1038	0.3504	0.2359	0.1996	39.23
1	161890499	1:161890499:C:T	C	T	2	0.0002392	0.08715	0.3348	0.2331	0.209	36.64
1	161892029	1:161892029:A:G	A	G	2	0.000336	0.09699	0.3411	0.2307	0.201	38.84
1	161917540	1:161917540:A:G	A	G	2	0.0005845	0.03576	0.2332	0.1798	0.2396	27.68
1	161921581	1:161921581:G:A	G	A	2	0.000817	0.000817	0.3798	0.3798	0.5189	0
1	161967937	1:161967937:G:C	G	C	2	3.814e-05	0.000301	0.0338	0.0306	0.2885	11.22
1	162303838	1:162303838:A:G	A	G	2	0.000204	0.1747	0.8213	0.6275	0.0132	83.72
1	162305160	1:162305160:G:A	G	A	2	0.0003053	0.1836	0.8257	0.6239	0.012	84.17
1	162306614	1:162306614:G:A	G	A	2	0.0002716	0.1793	0.8245	0.6293	0.014	83.45
1	162308677	1:162308677:G:A	G	A	2	0.0004536	0.1879	0.8313	0.6324	0.0135	83.61
1	162308705	1:162308705:G:A	G	A	2	0.0004537	0.1878	0.8314	0.6326	0.0136	83.58
1	162309014	1:162309014:A:C	A	C	2	0.00041	0.1915	0.8292	0.6168	0.0092	85.28
1	162309315	1:162309315:G:A	G	A	2	0.0004532	0.1878	0.8313	0.6325	0.0135	83.6
1	162309364	1:162309364:T:G	T	G	2	0.0003101	0.1858	0.8261	0.6202	0.0109	84.57
1	162309589	1:162309589:G:A	G	A	2	0.0003102	0.1858	0.8261	0.6202	0.0109	84.57
1	162310313	1:162310313:T:C	T	C	2	0.0002445	0.1857	0.8269	0.6202	0.0109	84.59
1	162313518	1:162313518:A:G	A	G	2	0.0003395	0.1788	0.8298	0.6464	0.0199	81.54
1	162316027	1:162316027:G:T	G	T	2	0.0004066	0.1781	0.8268	0.6466	0.0246	80.2
1	163186795	1:163186795:G:T	G	T	2	0.0009605	0.8178	1.1887	1.0508	0.1368	54.82
1	163187697	1:163187697:C:T	C	T	2	0.0001781	0.0001781	1.1823	1.1823	0.8725	0
1	163188476	1:163188476:G:A	G	A	2	0.000193	0.000193	1.1834	1.1834	0.871	0
1	163190596	1:163190596:C:G	C	G	2	0.0002244	0.0002244	1.1813	1.1813	0.6891	0
1	163190648	1:163190648:G:C	G	C	2	0.0005797	0.1408	1.1798	1.1528	0.278	15.02
1	163191888	1:163191888:C:T	C	T	2	0.0002762	0.9163	1.2227	0.9664	0.0481	74.4
1	163192034	1:163192034:T:C	T	C	2	0.0008259	0.1716	1.1714	1.1431	0.2756	15.88
1	163196437	1:163196437:C:T	C	T	2	0.0001515	0.0001515	1.1889	1.1889	0.6062	0
1	163197239	1:163197239:A:G	A	G	2	0.0001599	0.0001599	1.1887	1.1887	0.6007	0
1	163197840	1:163197840:C:A	C	A	2	0.0001561	0.0001561	1.189	1.189	0.6052	0
1	163198961	1:163198961:G:A	G	A	2	0.0001863	0.0001863	1.1865	1.1865	0.5525	0
1	163199914	1:163199914:T:A	T	A	2	0.0002391	0.0002391	1.1828	1.1828	0.3578	0
1	163200328	1:163200328:C:A	C	A	2	0.0009645	0.0009645	1.1653	1.1653	0.3271	0
1	163475430	1:163475430:C:T	C	T	2	0.0005265	0.0005265	1.1789	1.1789	0.602	0
1	163476164	1:163476164:G:A	G	A	2	0.0005268	0.0005268	1.1788	1.1788	0.6121	0
1	163476237	1:163476237:A:G	A	G	2	0.0005276	0.0005276	1.1788	1.1788	0.6127	0
1	163477176	1:163477176:T:G	T	G	2	0.0004128	0.0004128	1.1826	1.1826	0.6088	0
1	163505727	1:163505727:A:G	A	G	2	0.000938	0.000938	1.1681	1.1681	0.5167	0
1	163556705	1:163556705:A:G	A	G	2	0.0006417	0.7788	1.4417	0.8147	0.0182	82.07
1	163564404	1:163564404:A:G	A	G	2	0.0006261	0.5216	1.1798	1.101	0.193	41
1	163569220	1:163569220:T:C	T	C	2	0.0002358	0.8021	1.4915	0.8294	0.0162	82.72
1	163569439	1:163569439:T:A	T	A	2	0.0002431	0.8013	1.4901	0.8289	0.0162	82.7
1	163575807	1:163575807:T:C	T	C	2	0.0004846	0.8154	1.4648	0.8445	0.0303	78.7
1	163577950	1:163577950:G:A	G	A	2	0.0006395	0.818	1.4617	0.8473	0.0315	78.38
1	163578179	1:163578179:T:C	T	C	2	0.0004861	0.8272	1.4788	0.8537	0.0308	78.55
1	163590743	1:163590743:C:A	C	A	2	1.193e-05	1.193e-05	0.342	0.342	0.8323	0
1	163590915	1:163590915:T:C	T	C	2	0.0002172	0.0002172	0.6942	0.6942	0.6848	0
1	163590938	1:163590938:C:T	C	T	2	2.568e-05	2.568e-05	0.5098	0.5098	0.8766	0
1	163590974	1:163590974:C:T	C	T	2	0.0002726	0.0002726	0.6988	0.6988	0.6909	0
1	163591224	1:163591224:A:C	A	C	2	0.0002773	0.0002773	0.6985	0.6985	0.6869	0
1	163591397	1:163591397:T:C	T	C	2	0.0001806	0.0001806	0.694	0.694	0.6847	0
1	163591726	1:163591726:A:G	A	G	2	0.000183	0.000183	0.6936	0.6936	0.6781	0
1	163591763	1:163591763:T:C	T	C	2	2.585e-05	2.585e-05	0.5101	0.5101	0.8898	0
1	163591809	1:163591809:T:C	T	C	2	0.0003301	0.0003301	0.7195	0.7195	0.6931	0
1	163592067	1:163592067:G:C	G	C	2	0.000343	0.000343	0.7198	0.7198	0.7118	0
1	163592071	1:163592071:C:T	C	T	2	0.0005355	0.0005355	0.7251	0.7251	0.7163	0
1	163592153	1:163592153:A:G	A	G	2	0.0002877	0.0002877	0.7155	0.7155	0.7062	0
1	163592168	1:163592168:G:T	G	T	2	0.0003211	0.0003211	0.7185	0.7185	0.7098	0
1	163592909	1:163592909:G:A	G	A	2	0.0003183	0.0003183	0.7184	0.7184	0.7021	0
1	163593434	1:163593434:G:A	G	A	2	0.0002947	0.0002947	0.7186	0.7186	0.7025	0
1	163593544	1:163593544:A:T	A	T	2	0.0003791	0.0003791	0.7239	0.7239	0.7142	0
1	163593660	1:163593660:A:G	A	G	2	0.0003773	0.0003773	0.7239	0.7239	0.6935	0
1	163593899	1:163593899:G:A	G	A	2	0.0003016	0.0003016	0.7201	0.7201	0.7008	0
1	163594232	1:163594232:A:C	A	C	2	0.0005991	0.0005991	0.7279	0.7279	0.7062	0
1	163594317	1:163594317:G:A	G	A	2	0.0004563	0.0004563	0.7232	0.7232	0.7055	0
1	163594409	1:163594409:T:C	T	C	2	0.0006049	0.0006049	0.7282	0.7282	0.7007	0
1	163594424	1:163594424:G:A	G	A	2	0.0006051	0.0006051	0.7282	0.7282	0.7009	0
1	163594471	1:163594471:C:T	C	T	2	0.0006028	0.0006028	0.7281	0.7281	0.7083	0
1	163594593	1:163594593:A:C	A	C	2	0.0003864	0.0003864	0.7243	0.7243	0.705	0
1	163594785	1:163594785:T:C	T	C	2	0.0003153	0.0003153	0.7213	0.7213	0.7065	0
1	163595234	1:163595234:G:A	G	A	2	0.0005765	0.0005765	0.7291	0.7291	0.7079	0
1	163595262	1:163595262:T:G	T	G	2	0.0003711	0.0003711	0.7353	0.7353	0.7536	0
1	163595673	1:163595673:G:A	G	A	2	0.000362	0.000362	0.7229	0.7229	0.702	0
1	163595758	1:163595758:A:C	A	C	2	0.000501	0.000501	0.7264	0.7264	0.7054	0
1	163606833	1:163606833:G:T	G	T	2	2.241e-05	2.241e-05	0.5236	0.5236	0.8951	0
1	163608789	1:163608789:A:G	A	G	2	8.699e-06	8.699e-06	0.5056	0.5056	0.6415	0
1	163609342	1:163609342:A:T	A	T	2	9.042e-06	9.042e-06	0.5061	0.5061	0.6404	0
1	163609698	1:163609698:T:C	T	C	2	9.082e-06	9.082e-06	0.5061	0.5061	0.6393	0
1	163609716	1:163609716:C:T	C	T	2	8.98e-06	8.98e-06	0.5059	0.5059	0.6501	0
1	163611627	1:163611627:C:A	C	A	2	9.151e-06	9.151e-06	0.5062	0.5062	0.6477	0
1	163611665	1:163611665:C:T	C	T	2	9.171e-06	9.171e-06	0.5062	0.5062	0.6477	0
1	163618769	1:163618769:A:T	A	T	2	8.992e-06	8.992e-06	0.5058	0.5058	0.6418	0
1	163623407	1:163623407:G:A	G	A	2	4.705e-06	4.705e-06	0.4941	0.4941	0.6544	0
1	163627971	1:163627971:G:A	G	A	2	9.906e-05	9.906e-05	0.6935	0.6935	0.7888	0
1	163630766	1:163630766:T:C	T	C	2	8.047e-06	8.047e-06	0.5036	0.5036	0.6552	0
1	163632532	1:163632532:G:T	G	T	2	0.0001682	0.0001682	0.7033	0.7033	0.8333	0
1	163643087	1:163643087:G:A	G	A	2	8.314e-06	8.314e-06	0.4979	0.4979	0.8225	0
1	163645312	1:163645312:G:A	G	A	2	1.764e-05	1.764e-05	0.3743	0.3743	0.4869	0
1	163645719	1:163645719:C:T	C	T	2	5.213e-05	5.213e-05	0.4366	0.4366	0.8286	0
1	163647045	1:163647045:C:T	C	T	2	3.614e-06	3.614e-06	0.4838	0.4838	0.8467	0
1	163647566	1:163647566:C:T	C	T	2	1.948e-05	1.948e-05	0.3753	0.3753	0.4867	0
1	163657176	1:163657176:T:C	T	C	2	3.916e-05	3.916e-05	0.3942	0.3942	0.5004	0
1	163670627	1:163670627:C:T	C	T	2	0.0001186	0.0001186	0.4526	0.4526	0.9695	0
1	163671522	1:163671522:A:G	A	G	2	2.379e-05	2.379e-05	0.5148	0.5148	0.7477	0
1	163672243	1:163672243:T:C	T	C	2	2.349e-05	2.349e-05	0.5147	0.5147	0.7465	0
1	163689800	1:163689800:A:G	A	G	2	7.086e-05	7.086e-05	0.4017	0.4017	0.5556	0
1	163696091	1:163696091:G:A	G	A	2	0.0001406	0.0001406	0.5544	0.5544	0.8671	0
1	163698159	1:163698159:C:T	C	T	2	8.509e-05	8.509e-05	0.543	0.543	0.7713	0
1	163701211	1:163701211:T:C	T	C	2	0.0001831	0.0001831	0.5565	0.5565	0.7617	0
1	163701975	1:163701975:T:G	T	G	2	0.0001158	0.0001158	0.5516	0.5516	0.7556	0
1	163709807	1:163709807:A:G	A	G	2	6.468e-05	6.468e-05	0.5383	0.5383	0.7496	0
1	163712825	1:163712825:C:T	C	T	2	7.513e-05	7.513e-05	0.5392	0.5392	0.7472	0
1	163714304	1:163714304:C:T	C	T	2	7.519e-05	7.519e-05	0.5392	0.5392	0.7483	0
1	163714334	1:163714334:G:A	G	A	2	7.517e-05	7.517e-05	0.5392	0.5392	0.748	0
1	163719702	1:163719702:G:A	G	A	2	8.364e-05	8.364e-05	0.5405	0.5405	0.737	0
1	163721416	1:163721416:G:T	G	T	2	0.000107	0.000107	0.4104	0.4104	0.9566	0
1	163721659	1:163721659:C:T	C	T	2	0.0001197	0.0001197	0.5491	0.5491	0.7394	0
1	163721942	1:163721942:A:C	A	C	2	8.361e-05	8.361e-05	0.5405	0.5405	0.7374	0
1	163723881	1:163723881:C:T	C	T	2	0.0001268	0.0001268	0.4138	0.4138	0.9502	0
1	163724787	1:163724787:C:T	C	T	2	0.0001015	0.0001015	0.5446	0.5446	0.7326	0
1	163725146	1:163725146:C:T	C	T	2	8.073e-05	8.073e-05	0.5395	0.5395	0.7385	0
1	163725566	1:163725566:G:C	G	C	2	0.0001343	0.0001343	0.5492	0.5492	0.7721	0
1	163725814	1:163725814:A:G	A	G	2	7.944e-05	7.944e-05	0.5392	0.5392	0.739	0
1	163733068	1:163733068:A:C	A	C	2	9.541e-05	9.541e-05	0.5403	0.5403	0.7239	0
1	163733649	1:163733649:T:G	T	G	2	8.543e-05	8.543e-05	0.5394	0.5394	0.7304	0
1	163733867	1:163733867:T:C	T	C	2	8.587e-05	8.587e-05	0.5395	0.5395	0.7308	0
1	163734148	1:163734148:C:T	C	T	2	8.524e-05	8.524e-05	0.5394	0.5394	0.7313	0
1	163735689	1:163735689:A:G	A	G	2	8.525e-05	8.525e-05	0.5394	0.5394	0.7315	0
1	163736610	1:163736610:A:G	A	G	2	8.523e-05	8.523e-05	0.5394	0.5394	0.7313	0
1	163737139	1:163737139:A:T	A	T	2	0.0001007	0.0001007	0.5416	0.5416	0.719	0
1	163738378	1:163738378:G:A	G	A	2	0.0001372	0.0001372	0.5547	0.5547	0.7372	0
1	163739646	1:163739646:C:T	C	T	2	0.0001003	0.0001003	0.5409	0.5409	0.7199	0
1	163740511	1:163740511:G:A	G	A	2	0.0001053	0.0001053	0.5427	0.5427	0.7183	0
1	163760190	1:163760190:G:T	G	T	2	0.0007258	0.0007258	0.4812	0.4812	0.3765	0
1	163769429	1:163769429:G:A	G	A	2	0.0006373	0.0006373	0.5266	0.5266	0.7763	0
1	163771171	1:163771171:A:C	A	C	2	3.502e-05	3.502e-05	0.5836	0.5836	0.8078	0
1	163771571	1:163771571:C:T	C	T	2	0.0003512	0.1325	0.5141	0.3932	0.2126	35.64
1	163775807	1:163775807:A:C	A	C	2	0.0004578	0.0004578	0.5663	0.5663	0.6839	0
1	163939009	1:163939009:T:C	T	C	2	0.0008701	0.0008701	0.8138	0.8138	0.5834	0
1	163939286	1:163939286:A:G	A	G	2	0.0008715	0.0008715	0.8138	0.8138	0.583	0
1	163940375	1:163940375:C:G	C	G	2	0.0008736	0.0008736	0.8138	0.8138	0.5832	0
1	163941245	1:163941245:A:G	A	G	2	0.0008733	0.0008733	0.8138	0.8138	0.5828	0
1	163943873	1:163943873:T:C	T	C	2	0.0006263	0.0006263	0.8411	0.8411	0.9354	0
1	164251669	1:164251669:A:T	A	T	2	3.945e-05	0.2028	0.3798	0.1057	0.0594	71.86
1	164252200	1:164252200:T:C	T	C	2	3.705e-08	3.705e-08	0.5056	0.5056	0.9304	0
1	164257842	1:164257842:A:G	A	G	2	0.0002401	0.1601	0.4828	0.3349	0.1981	39.63
1	164258423	1:164258423:G:A	G	A	2	2.558e-05	0.1371	0.4785	0.3382	0.1964	40.08
1	164261177	1:164261177:G:A	G	A	2	0.0001415	0.2196	0.424	0.1256	0.0627	71.14
1	164262102	1:164262102:T:G	T	G	2	0.000446	0.000446	0.5913	0.5913	0.3645	0
1	164264924	1:164264924:C:A	C	A	2	0.000575	0.1748	0.5118	0.3702	0.2111	36.05
1	164283723	1:164283723:G:A	G	A	2	0.0007555	0.0007555	0.537	0.537	0.8584	0
1	164285478	1:164285478:T:C	T	C	2	0.0001576	0.0001576	0.5993	0.5993	0.8506	0
1	164285952	1:164285952:A:G	A	G	2	0.0001582	0.0001582	0.5994	0.5994	0.8534	0
1	164295757	1:164295757:G:T	G	T	2	2.439e-05	2.439e-05	0.5223	0.5223	0.8206	0
1	164296620	1:164296620:T:C	T	C	2	3.283e-05	3.283e-05	0.5263	0.5263	0.8311	0
1	164300907	1:164300907:C:T	C	T	2	0.0003175	0.0003175	0.5972	0.5972	0.8142	0
1	164302075	1:164302075:G:A	G	A	2	2.285e-05	2.285e-05	0.5208	0.5208	0.7799	0
1	164302391	1:164302391:C:A	C	A	2	2.376e-05	2.376e-05	0.5217	0.5217	0.7838	0
1	164302982	1:164302982:A:G	A	G	2	0.0005983	0.0005983	0.6173	0.6173	0.3975	0
1	164303027	1:164303027:A:G	A	G	2	2.286e-05	2.286e-05	0.521	0.521	0.7803	0
1	164303115	1:164303115:G:A	G	A	2	0.0004987	0.0004987	0.6327	0.6327	0.4113	0
1	164305061	1:164305061:G:A	G	A	2	2.142e-05	2.142e-05	0.5192	0.5192	0.7947	0
1	164305085	1:164305085:C:A	C	A	2	2.261e-05	2.261e-05	0.5207	0.5207	0.7925	0
1	164305569	1:164305569:G:T	G	T	2	3.334e-05	3.334e-05	0.5206	0.5206	0.8311	0
1	164306647	1:164306647:C:G	C	G	2	3.296e-05	3.296e-05	0.5206	0.5206	0.8308	0
1	164309732	1:164309732:T:C	T	C	2	3.317e-05	3.317e-05	0.5205	0.5205	0.8333	0
1	164311531	1:164311531:G:A	G	A	2	9.404e-06	9.404e-06	0.5057	0.5057	0.7784	0
1	164311793	1:164311793:A:G	A	G	2	0.0005169	0.0005169	2.7344	2.7344	0.6474	0
1	164313824	1:164313824:G:A	G	A	2	2.647e-05	2.647e-05	0.5164	0.5164	0.8245	0
1	164319664	1:164319664:A:G	A	G	2	7.306e-05	7.306e-05	0.5307	0.5307	0.8836	0
1	164323457	1:164323457:G:A	G	A	2	0.0009931	0.0009931	1.6345	1.6345	0.4562	0
1	164328644	1:164328644:A:G	A	G	2	4.103e-05	4.103e-05	0.5245	0.5245	0.8472	0
1	164329350	1:164329350:G:A	G	A	2	4.103e-05	4.103e-05	0.5245	0.5245	0.8472	0
1	164329721	1:164329721:T:C	T	C	2	2.704e-05	2.704e-05	0.5599	0.5599	0.4511	0
1	164329890	1:164329890:A:G	A	G	2	4.103e-05	4.103e-05	0.5245	0.5245	0.8472	0
1	164330249	1:164330249:T:C	T	C	2	4.071e-05	4.071e-05	0.5242	0.5242	0.8591	0
1	164331928	1:164331928:A:G	A	G	2	3.06e-06	3.06e-06	0.5024	0.5024	0.5856	0
1	164332266	1:164332266:G:A	G	A	2	3.08e-06	3.08e-06	0.5025	0.5025	0.5858	0
1	164334636	1:164334636:C:T	C	T	2	0.000694	0.000694	0.5895	0.5895	0.9933	0
1	164335400	1:164335400:T:G	T	G	2	0.0004988	0.0004988	0.6154	0.6154	0.617	0
1	164341808	1:164341808:G:A	G	A	2	0.0003121	0.0003121	0.5046	0.5046	0.5229	0
1	164359306	1:164359306:C:A	C	A	2	0.0007604	0.03601	0.4367	0.3822	0.2517	23.89
1	164359437	1:164359437:C:T	C	T	2	0.0007691	0.03718	0.4364	0.3808	0.2503	24.34
1	164372414	1:164372414:T:C	T	C	2	0.0004077	0.0496	0.2792	0.2076	0.2225	32.8
1	164616760	1:164616760:A:G	A	G	2	0.0006721	0.0006721	1.6377	1.6377	0.6329	0
1	164721263	1:164721263:A:G	A	G	2	0.0003959	0.0003959	0.8545	0.8545	0.4237	0
1	164957951	1:164957951:T:C	T	C	2	0.0007069	0.0007069	0.6226	0.6226	0.6174	0
1	165023181	1:165023181:A:C	A	C	2	0.0008171	0.0008171	0.3281	0.3281	0.9353	0
1	165093221	1:165093221:C:T	C	T	2	0.0006909	0.0006909	0.4409	0.4409	0.6141	0
1	165094760	1:165094760:G:A	G	A	2	0.00061	0.00061	0.4389	0.4389	0.5369	0
1	165096514	1:165096514:G:C	G	C	2	0.0003059	0.0003059	0.422	0.422	0.8924	0
1	165096750	1:165096750:C:A	C	A	2	0.0004264	0.0004264	0.4273	0.4273	0.8987	0
1	165105060	1:165105060:G:A	G	A	2	0.0006039	0.0006039	0.4469	0.4469	0.6723	0
1	165225491	1:165225491:G:A	G	A	2	0.0007008	0.0007008	0.5441	0.5441	0.9907	0
1	165299834	1:165299834:G:C	G	C	2	0.0004179	0.0004179	0.5143	0.5143	0.8475	0
1	166012972	1:166012972:A:C	A	C	2	0.0008052	0.0008052	0.2891	0.2891	0.5324	0
1	166313350	1:166313350:T:G	T	G	2	0.000123	0.000123	0.774	0.774	0.8725	0
1	166408305	1:166408305:T:G	T	G	2	1.161e-05	1.161e-05	0.3116	0.3116	0.6945	0
1	166409068	1:166409068:C:T	C	T	2	2.107e-05	2.107e-05	0.3261	0.3261	0.8226	0
1	166433926	1:166433926:A:G	A	G	2	0.0004445	0.0004445	0.3554	0.3554	0.6365	0
1	166448496	1:166448496:T:C	T	C	2	0.0008524	0.03272	1.4329	1.4888	0.2841	12.83
1	166472302	1:166472302:A:G	A	G	2	0.0002551	0.0002551	1.4786	1.4786	0.3313	0
1	166475132	1:166475132:G:A	G	A	2	0.0004692	0.0004692	1.4506	1.4506	0.5574	0
1	166482722	1:166482722:G:A	G	A	2	0.0002913	0.2042	1.2064	1.5125	0.0736	68.76
1	166487678	1:166487678:T:C	T	C	2	0.0008542	0.1594	0.8075	0.6718	0.0829	66.74
1	166489831	1:166489831:C:T	C	T	2	0.0003632	0.2132	1.1941	1.5204	0.0603	71.67
1	166862768	1:166862768:G:A	G	A	2	0.0003363	0.0003363	0.3524	0.3524	0.8275	0
1	167059976	1:167059976:T:G	T	G	2	0.0008271	0.0008271	0.2892	0.2892	0.8755	0
1	167640711	1:167640711:T:A	T	A	2	0.0002397	0.3426	1.1896	1.1298	0.2195	33.66
1	167640827	1:167640827:A:G	A	G	2	0.0002373	0.2518	1.1891	1.1417	0.2397	27.65
1	167640839	1:167640839:T:C	T	C	2	0.0002172	0.2035	1.184	1.1444	0.2516	23.91
1	167641292	1:167641292:A:G	A	G	2	0.0002358	0.08755	1.1891	1.1636	0.2738	16.51
1	167641944	1:167641944:C:A	C	A	2	0.0003002	0.0003002	1.1903	1.1903	0.3601	0
1	167642110	1:167642110:A:G	A	G	2	0.0002606	0.0002606	1.1922	1.1922	0.3346	0
1	167642317	1:167642317:G:A	G	A	2	0.0001007	0.1991	1.2051	1.1587	0.2426	26.76
1	167724035	1:167724035:G:A	G	A	2	0.0003186	0.0003186	1.9611	1.9611	0.5923	0
1	167859103	1:167859103:A:G	A	G	2	0.0009447	0.0009447	0.8566	0.8566	0.4207	0
1	167859183	1:167859183:C:T	C	T	2	0.000233	0.8882	0.8386	1.0412	0.028	79.3
1	167859242	1:167859242:A:G	A	G	2	0.0002504	0.8868	0.8393	1.0416	0.0281	79.26
1	167861400	1:167861400:A:G	A	G	2	0.0002433	0.8802	0.8391	1.0445	0.0262	79.76
1	167861465	1:167861465:T:C	T	C	2	0.0002435	0.8801	0.8391	1.0446	0.0262	79.76
1	167861833	1:167861833:C:G	C	G	2	0.0002495	0.8801	0.8394	1.0445	0.0264	79.72
1	167862753	1:167862753:T:C	T	C	2	0.0004776	0.9183	0.8457	1.0278	0.0411	76.03
1	167883666	1:167883666:G:A	G	A	2	0.0009338	0.0009338	0.632	0.632	0.4732	0
1	167988653	1:167988653:A:G	A	G	2	0.0001177	0.8222	0.8323	0.9535	0.0907	65.07
1	168035273	1:168035273:G:T	G	T	2	5.494e-05	0.6094	0.8275	0.9144	0.1327	55.76
1	168602044	1:168602044:T:C	T	C	2	0.0005972	0.0005972	5.8909	5.8909	0.6702	0
1	169002727	1:169002727:C:A	C	A	2	0.0002035	0.5218	0.2534	0.4569	0.1838	43.39
1	169008527	1:169008527:A:C	A	C	2	0.0002706	0.0002706	0.3865	0.3865	0.34	0
1	169008809	1:169008809:C:T	C	T	2	0.0004554	0.4713	0.2487	0.4252	0.1964	40.08
1	169017361	1:169017361:G:A	G	A	2	0.0003432	0.6297	0.3061	0.5495	0.1958	40.23
1	169523923	1:169523923:T:G	T	G	2	0.0004567	0.0004567	0.4561	0.4561	0.7967	0
1	169601894	1:169601894:G:A	G	A	2	0.0009168	0.0009168	0.4187	0.4187	0.6093	0
1	169625593	1:169625593:C:G	C	G	2	0.0001359	0.0001359	0.3582	0.3582	0.5462	0
1	169659128	1:169659128:C:T	C	T	2	0.000141	0.000141	10.6569	10.6569	0.7888	0
1	169733566	1:169733566:A:G	A	G	2	6.421e-05	6.421e-05	9.0966	9.0966	0.7319	0
1	170361359	1:170361359:G:A	G	A	2	0.0005747	0.0005747	0.0644	0.0644	0.3317	0
1	170562866	1:170562866:A:T	A	T	2	0.0008529	0.5687	0.1594	0.3945	0.1121	60.39
1	170570368	1:170570368:C:A	C	A	2	0.0005794	0.4787	0.1909	0.3814	0.15	51.75
1	170580164	1:170580164:T:C	T	C	2	0.000992	0.4226	0.2298	0.3898	0.187	42.58
1	170581591	1:170581591:G:T	G	T	2	0.0009588	0.4042	0.2285	0.3809	0.1909	41.55
1	170584213	1:170584213:A:T	A	T	2	0.0007723	0.5089	0.1799	0.3847	0.1343	55.4
1	170615831	1:170615831:C:T	C	T	2	0.0005609	0.3434	0.1819	0.314	0.1817	43.92
1	170617715	1:170617715:T:G	T	G	2	0.0003522	0.0003522	0.1792	0.1792	0.3785	0
1	170619889	1:170619889:A:G	A	G	2	0.0003521	0.0003521	0.1792	0.1792	0.3785	0
1	170620076	1:170620076:G:A	G	A	2	0.0003416	0.0003416	0.1785	0.1785	0.3768	0
1	170621779	1:170621779:T:C	T	C	2	0.0003231	0.0003231	0.1772	0.1772	0.3812	0
1	170627090	1:170627090:G:C	G	C	2	0.0004534	0.0004534	0.1853	0.1853	0.3409	0
1	170630548	1:170630548:C:G	C	G	2	0.0005547	0.0005547	0.1925	0.1925	0.3517	0
1	171627981	1:171627981:C:T	C	T	2	0.0008281	0.0008281	0.8298	0.8298	0.6602	0
1	171628764	1:171628764:A:G	A	G	2	0.0008326	0.0008326	0.8299	0.8299	0.66	0
1	171629218	1:171629218:C:T	C	T	2	0.0008765	0.0008765	0.8305	0.8305	0.662	0
1	171633871	1:171633871:T:C	T	C	2	0.0009766	0.0009766	0.8364	0.8364	0.5417	0
1	172043533	1:172043533:G:A	G	A	2	0.0004941	0.0004941	0.4359	0.4359	0.5566	0
1	172046391	1:172046391:C:G	C	G	2	0.0007253	0.0007253	0.5333	0.5333	0.7289	0
1	172048615	1:172048615:A:G	A	G	2	0.0008306	0.0008306	0.3804	0.3804	0.9705	0
1	172048719	1:172048719:T:C	T	C	2	0.0004606	0.0004606	0.4345	0.4345	0.5527	0
1	172048720	1:172048720:G:A	G	A	2	0.0004606	0.0004606	0.4345	0.4345	0.5527	0
1	172055179	1:172055179:C:T	C	T	2	0.0005875	0.0005875	0.4392	0.4392	0.5632	0
1	172059521	1:172059521:G:A	G	A	2	0.0001071	0.0001071	0.3958	0.3958	0.691	0
1	172065271	1:172065271:C:T	C	T	2	0.0008451	0.0008451	0.3852	0.3852	0.9148	0
1	172065478	1:172065478:C:T	C	T	2	0.0008451	0.0008451	0.3852	0.3852	0.9148	0
1	172065668	1:172065668:T:G	T	G	2	0.0006596	0.0006596	0.3817	0.3817	0.8939	0
1	172065942	1:172065942:G:A	G	A	2	0.0007589	0.0007589	0.382	0.382	0.9961	0
1	172546211	1:172546211:A:G	A	G	2	0.0005083	0.0005083	2.9275	2.9275	0.8993	0
1	172658923	1:172658923:A:C	A	C	2	0.0002265	0.0002265	0.8251	0.8251	0.5169	0
1	172660952	1:172660952:T:C	T	C	2	0.0002495	0.0002495	0.8263	0.8263	0.4923	0
1	172668340	1:172668340:T:C	T	C	2	0.0006189	0.0006189	0.8382	0.8382	0.5197	0
1	172707753	1:172707753:G:A	G	A	2	0.000821	0.000821	0.369	0.369	0.3613	0
1	172715316	1:172715316:A:G	A	G	2	0.0008164	0.0008164	0.3689	0.3689	0.3607	0
1	173187395	1:173187395:T:C	T	C	2	0.00072	0.00072	0.123	0.123	0.7284	0
1	175042826	1:175042826:C:T	C	T	2	0.0008502	0.06125	0.8494	0.8227	0.2535	23.31
1	175045902	1:175045902:G:C	G	C	2	0.0008454	0.06152	0.8494	0.8225	0.2532	23.4
1	175052828	1:175052828:G:A	G	A	2	0.0009693	0.07431	0.8544	0.8248	0.2472	25.31
1	175059988	1:175059988:T:C	T	C	2	0.0009531	0.06956	0.8511	0.822	0.2481	25.02
1	176566793	1:176566793:C:T	C	T	2	0.0009831	0.0009831	3.6558	3.6558	0.7767	0
1	177041997	1:177041997:C:T	C	T	2	8.837e-05	0.9196	1.1919	1.023	0.0724	69.02
1	177042847	1:177042847:C:A	C	A	2	8.586e-05	0.9214	1.1923	1.0225	0.0716	69.19
1	177042997	1:177042997:G:A	G	A	2	8.522e-05	0.9205	1.1924	1.0228	0.0718	69.15
1	177043191	1:177043191:T:C	T	C	2	7.126e-05	0.9105	1.1946	1.0256	0.0732	68.85
1	177043401	1:177043401:G:A	G	A	2	7.514e-05	0.8927	1.1938	1.0302	0.0786	67.67
1	177043591	1:177043591:C:G	C	G	2	6.973e-05	0.9039	1.195	1.0274	0.0747	68.51
1	177044080	1:177044080:T:G	T	G	2	5.246e-05	0.9007	1.1986	1.0286	0.0726	68.98
1	177047105	1:177047105:T:C	T	C	2	5.628e-05	0.911	1.1975	1.0255	0.0651	70.6
1	177047236	1:177047236:A:G	A	G	2	6.224e-05	0.912	1.1963	1.0252	0.0658	70.46
1	177047274	1:177047274:T:C	T	C	2	6.224e-05	0.912	1.1963	1.0252	0.0658	70.46
1	177048413	1:177048413:G:A	G	A	2	6.914e-05	0.9198	1.1948	1.023	0.0652	70.6
1	177049234	1:177049234:C:T	C	T	2	6.939e-05	0.9194	1.1947	1.0231	0.0653	70.57
1	177050457	1:177050457:T:A	T	A	2	6.959e-05	0.9194	1.1947	1.0231	0.0653	70.57
1	177050488	1:177050488:T:C	T	C	2	6.959e-05	0.9194	1.1947	1.0231	0.0653	70.57
1	177050999	1:177050999:T:C	T	C	2	6.431e-05	0.9062	1.1907	1.0262	0.0719	69.12
1	177051246	1:177051246:C:T	C	T	2	6.937e-05	0.9194	1.1947	1.0231	0.0653	70.57
1	177052738	1:177052738:C:T	C	T	2	0.000202	0.9252	1.1821	1.0207	0.0744	68.59
1	177052939	1:177052939:T:C	T	C	2	0.0002017	0.9217	1.1822	1.0216	0.0752	68.42
1	177053982	1:177053982:A:G	A	G	2	7.262e-05	0.915	1.1944	1.0242	0.0665	70.3
1	177054127	1:177054127:G:C	G	C	2	0.0002573	0.9248	1.1789	1.0206	0.077	68.02
1	177054564	1:177054564:G:A	G	A	2	0.0002573	0.9248	1.1789	1.0206	0.077	68.02
1	177054880	1:177054880:A:G	A	G	2	7.259e-05	0.914	1.1944	1.0245	0.0667	70.25
1	177056131	1:177056131:G:A	G	A	2	0.0002577	0.9277	1.1789	1.0199	0.0763	68.17
1	177057017	1:177057017:A:C	A	C	2	5.28e-05	0.9059	1.199	1.027	0.0644	70.76
1	177057762	1:177057762:C:T	C	T	2	0.0002011	0.9194	1.1827	1.0222	0.0737	68.74
1	177058136	1:177058136:A:G	A	G	2	2.714e-05	0.8955	1.2071	1.0304	0.0602	71.69
1	177058297	1:177058297:T:C	T	C	2	9.144e-05	0.9903	1.1915	1.0029	0.0476	74.51
1	177058734	1:177058734:G:A	G	A	2	9.511e-05	0.9133	1.1926	1.0245	0.0675	70.09
1	177058890	1:177058890:G:A	G	A	2	9.478e-05	0.9126	1.1927	1.0247	0.0676	70.06
1	177059169	1:177059169:C:A	C	A	2	0.000102	0.9037	1.1919	1.027	0.0703	69.47
1	177061258	1:177061258:G:T	G	T	2	0.0001497	0.6696	1.1884	1.0766	0.1325	55.8
1	177068487	1:177068487:G:A	G	A	2	0.0007302	0.9219	1.2402	1.0315	0.1388	54.37
1	177071449	1:177071449:A:C	A	C	2	0.0001846	0.8792	1.1835	1.032	0.0791	67.56
1	177073155	1:177073155:G:T	G	T	2	0.0003311	0.725	1.1761	1.0631	0.1268	57.11
1	177074669	1:177074669:T:C	T	C	2	0.000254	0.8487	1.1787	1.038	0.0816	67.02
1	177076790	1:177076790:G:A	G	A	2	0.0007418	0.661	1.1636	1.0712	0.1581	49.81
1	177077960	1:177077960:C:T	C	T	2	0.0009365	0.6605	1.1556	1.069	0.167	47.64
[truncated: 26,667 more rows]
