# Supplementary material for: Uncovering myocardial infarction genetic signatures using GWAS exploration in Saudi and European cohorts
Source: Sci Rep. 2023 Dec 10;13:21866. doi: 10.1038/s41598-023-49105-1 (PMC10711020; doi:10.1038/s41598-023-49105-1)
Supplement: Supplementary file 5 — Supplementary Table 3. [file 41598_2023_49105_MOESM5_ESM.xlsx]

## Sheet: Supp Table 3
Supplementary Table 2.Ssummary statistics of the Saudi MI Study 1 and 2 plus CARDIoGRAMplusC4D + UKBiobank GWAS for p < 0.001
CHR	BP	rsID	A1	A2	N	P	P.R	OR	OR.R	Q	I
9	22098574	rs4977574	G	A	3	4.666e-128	0.739	0.8381	0.9377	0	97.94
9	22098619	rs2891168	G	A	3	4.913e-128	0.7556	0.8381	0.9413	0	97.96
9	22124123	rs1333046	A	T	3	1.35e-126	0.6949	0.8389	0.9272	0	97.8
9	22103341	rs1537373	G	T	3	5.811e-126	0.8839	0.838	1.0298	0	97.15
9	22103813	rs1333042	G	A	3	6.528e-126	0.8865	0.8374	1.0291	0	97.15
9	22096055	rs10757274	G	A	3	7.771e-126	0.7649	0.8399	0.9445	0	97.88
9	22099568	rs1537371	A	C	3	1.443e-125	0.8845	0.8383	1.0299	0	97.19
9	22100176	rs1556516	C	G	3	1.817e-125	0.8958	0.8384	1.0265	0	97.12
9	22125347	rs1333048	C	A	3	2.295e-125	0.712	0.8386	0.9326	0	97.61
9	22106225	rs10757275	A	G	3	3.337e-125	0.7521	0.8396	0.9405	0	97.79
9	22123766	rs10738610	C	A	3	1.518e-124	0.7134	0.84	0.9325	0	97.84
9	22124630	rs10757279	G	A	3	1.794e-124	0.6336	0.8394	0.9141	0	97.74
9	22102165	rs7859727	T	C	3	2.465e-124	0.8146	0.84	0.9582	0	97.35
9	22124450	rs10757277	G	A	3	4.805e-124	0.6354	0.8397	0.9135	0	97.84
9	22124477	rs10757278	G	A	3	6.421e-124	0.6291	0.8397	0.9123	0	97.84
9	22124140	rs7857118	T	A	3	2.878e-123	0.8998	0.8388	0.9755	0	97.09
9	22114495	rs10738609	G	A	3	7.705e-123	0.7593	0.8413	0.9427	0	97.77
9	22105927	rs7859362	C	T	3	1.627e-122	0.9225	0.8399	1.0197	0	97.13
9	22106731	rs1333043	A	T	3	2.177e-122	0.9255	0.84	1.0189	0	97.11
9	22125503	rs1333049	C	G	3	7.391e-122	0.6421	0.8398	0.9143	0	97.81
9	22124744	rs4977575	G	C	3	2.897e-121	0.6812	0.84	0.9324	0	96.81
9	22088090	rs10738606	T	A	3	8.64e-121	0.8318	0.8422	0.9604	0	97.63
9	22124504	rs1333047	T	A	3	1.976e-120	0.7021	0.8405	0.9352	0	97.03
9	22088094	rs10738607	G	A	3	3.479e-120	0.8162	0.8427	0.9576	0	97.7
9	22088260	rs10757272	T	C	3	5.346e-120	0.8001	0.8422	0.9533	0	97.78
9	22112599	rs10511701	C	T	3	2.364e-117	0.925	0.844	0.9821	0	97.6
9	22116071	rs1537375	C	T	3	1.291e-116	0.8746	0.8449	0.9701	0	97.64
9	22124472	rs10811656	T	C	3	3.568e-116	0.6592	0.8424	0.9202	0	97.74
9	22085598	rs1970112	C	T	3	5.476e-116	0.7141	0.8451	0.9316	0	97.52
9	22076071	rs1331321992	C	T	3	1.166e-114	0.7163	0.8444	0.935	0	97.41
9	22076071	rs1831733	C	T	3	1.166e-114	0.7163	0.8444	0.935	0	97.41
9	22103183	rs1537372	T	G	3	8.347e-112	0.7271	0.8458	0.934	0	97.82
9	22077085	rs10811652	C	A	3	1.468e-107	0.907	0.8491	1.0222	0	96.7
9	22076795	rs10757271	G	A	3	1.305e-106	0.9543	0.849	1.0108	0	96.67
9	22084310	rs1537370	T	C	3	3.163e-106	0.9818	0.8511	0.9956	0	97.34
9	22081850	rs6475606	T	C	3	1.23e-104	0.9464	0.8512	1.0133	0	97.18
9	22081397	rs10116277	T	G	3	1.442e-104	0.9451	0.8518	1.0136	0	97.17
9	22072301	rs9632884	C	G	3	5.139e-104	0.8854	0.8512	1.0271	0	96.6
9	22072264	rs10757269	G	A	3	1.767e-103	0.9867	0.8511	1.0031	0	96.65
9	22072719	rs10757270	G	A	3	5.519e-96	0.8151	0.8571	0.9638	0	96.75
9	22065002	rs10811647	G	C	3	1.861e-90	0.8908	0.8615	1.0219	0	96.59
9	22067593	rs10811650	G	A	3	5.083e-90	0.9133	0.8621	1.0176	0	96.7
6	161010118	rs10455872	G	A	3	9.685e-82	0.7388	0.7339	1.1474	0.0145	76.37
6	161005610	rs55730499	T	C	3	2.458e-81	0.145	0.7363	0.7995	0.1435	48.49
6	160997118	rs74617384	T	A	3	7.73e-81	0.7443	0.7354	1.1424	0.0159	75.84
6	160985526	rs118039278	A	G	3	1.888e-79	0.768	0.7377	1.124	0.0209	74.15
9	22072638	rs9632885	A	G	3	1.354e-73	0.9579	0.848	0.991	0	96.43
9	22048414	rs7028268	A	G	3	2.65e-73	0.9053	0.8725	1.0167	0	95.54
9	22115026	rs2383206	G	A	3	1.041e-68	0.8938	0.8484	0.9749	0	97.33
9	22116220	rs1537376	C	T	3	1.112e-68	0.8906	0.8485	0.9741	0	97.34
9	22115286	rs944797	C	T	3	1.627e-68	0.8747	0.8486	0.9705	0	97.34
9	22112427	rs7341791	G	A	3	9.388e-68	0.9344	0.8474	1.0165	0	97.09
9	22112241	rs7341786	C	A	3	1.156e-67	0.9337	0.8476	1.0167	0	97.09
9	22003223	rs3217992	T	C	3	1.212e-67	0.9966	0.8771	0.9994	0	94.49
9	22106271	rs6475609	G	A	3	1.548e-67	0.9182	0.8477	1.0206	0	97.02
9	22110131	rs1412834	C	T	3	2.569e-67	0.9391	0.8482	1.0153	0	97.08
9	22116046	rs1537374	G	A	3	3.257e-67	0.9645	0.8485	1.0089	0	97.14
9	22115589	rs1004638	T	A	3	3.557e-67	0.9635	0.8485	1.0092	0	97.14
9	22114469	rs10733376	C	G	3	5.898e-67	0.9579	0.8484	1.0106	0	97.1
9	22115959	rs2383207	G	A	3	1.011e-66	0.9623	0.8491	1.0095	0	97.13
9	22025493	rs10738604	A	G	3	4.881e-66	0.9957	0.8778	1.0007	0	94.35
9	21997872	rs1479299386	A	G	3	1.319e-62	0.9763	0.88	0.9965	0	93.1
9	21997872	rs3218020	A	G	3	1.319e-62	0.9763	0.88	0.9965	0	93.1
6	161108144	rs2315065	A	C	3	2.505e-61	0.6643	0.7801	1.1627	0.0106	78.01
9	22121349	rs10217586	T	A	3	9.711e-61	0.6969	0.8577	0.9256	0	97.75
9	22119195	rs1333045	C	T	3	3.684e-60	0.5634	0.8589	0.8986	0	97.78
9	22014137	rs10811641	G	C	3	5.589e-60	0.9924	0.8839	1.0011	0	93.63
9	22010004	rs2069416	A	T	3	4.731e-58	0.7978	0.8843	0.9743	0	90.56
6	161123451	rs4252185	C	T	3	6.912e-58	0.9015	0.7804	1.0355	0.0413	68.62
9	22029547	rs564398	C	T	3	2.133e-55	0.6124	1.1283	0.9284	0	93.01
6	12903957	rs9349379	G	A	3	2.212e-55	0.9301	0.8885	0.9898	0	93.88
9	22029080	rs679038	A	G	3	5.213e-55	0.6199	1.1272	0.9311	0	92.72
9	22026594	rs613312	A	G	3	5.794e-55	0.6226	1.1272	0.9318	0	92.65
9	22026639	rs543830	T	A	3	5.979e-55	0.625	1.1271	0.9325	0	92.6
9	22027402	rs599452	A	G	3	6.862e-55	0.6182	1.127	0.9306	0	92.74
9	22032152	rs634537	G	T	3	1.926e-54	0.6023	1.1264	0.9271	0	92.87
6	161089307	rs56393506	T	C	3	2.085e-54	0.6738	0.8495	0.9534	0.0011	85.28
9	22043926	rs1412829	G	A	3	3.833e-54	0.6033	1.1262	0.9275	0	92.82
9	22029445	rs10965215	A	G	3	1.047e-53	0.9102	0.8927	0.9888	0	90.37
9	22023795	rs10965212	A	T	3	4.618e-53	0.8837	0.893	0.9874	0.001	85.6
9	22028801	rs7049105	G	A	3	5.634e-53	0.8961	0.8932	0.9886	0.0009	85.81
9	22030027	rs4977753	T	C	3	1.076e-52	0.9184	0.8939	0.991	0.0007	86.19
9	22034719	rs2151280	A	G	3	1.187e-52	0.8762	0.894	0.9847	0	90.3
9	22026834	rs1591136	C	G	3	1.295e-52	0.8865	0.8939	0.9878	0.001	85.43
9	22040765	rs1333037	T	C	3	1.35e-52	0.6154	0.8897	1.0735	0	92.46
9	22052734	rs6475604	C	T	3	1.57e-52	0.607	0.8896	1.078	0	93
9	22056359	rs7866783	G	A	3	1.735e-52	0.6076	0.8898	1.0763	0	92.74
9	22033366	rs2157719	T	C	3	1.802e-52	0.6105	0.8902	1.0753	0	92.64
9	22036367	rs1556515	T	C	3	2.296e-52	0.6155	0.8902	1.0759	0	93.06
9	22045317	rs1360589	T	C	3	2.879e-52	0.5811	0.89	1.0829	0	92.85
9	22043819	rs1333036	C	T	3	2.934e-52	0.9547	0.8942	0.995	0.0008	86.08
9	22054040	rs7030641	T	C	3	2.971e-52	0.5904	0.89	1.0808	0	92.89
9	22031005	rs7865618	A	G	3	3.87e-52	0.6059	0.89	1.0769	0	92.75
9	22032119	rs10115049	G	A	3	5.257e-52	0.9103	0.8948	0.9892	0	90.34
9	22056499	rs10120688	A	G	3	6.159e-52	0.8629	0.8942	1.0188	0	91.53
9	22036112	rs1008878	T	G	3	9.223e-52	0.6094	0.8908	1.0776	0	93.12
9	22056295	rs7853090	C	T	3	9.928e-52	0.6115	0.8885	1.0758	0	92.8
9	22051670	rs944801	C	G	3	1.279e-51	0.5817	0.8906	1.0825	0	92.84
9	22053687	rs10965219	G	A	3	5.09e-50	0.9813	0.8958	0.9979	0.0007	86.29
9	22052810	rs10757267	C	G	3	1.188e-49	0.9874	0.8966	0.9986	0.0008	86.05
9	22003367	rs1063192	A	G	3	1.378e-49	0.5808	0.8934	1.0825	0	92.1
9	22053709	rs7027048	G	A	3	1.775e-49	0.9944	0.8968	0.9994	0.0007	86.22
9	22054690	rs7874604	C	T	3	2.848e-49	0.9791	0.8939	0.9976	0.0006	86.63
9	22055048	rs2383204	G	A	3	2.923e-49	0.9871	0.8969	0.9985	0.0007	86.17
9	22041443	rs1360590	C	T	3	1.021e-48	0.8586	0.8976	0.9853	0.002	83.93
9	22050613	rs944799	G	A	3	2.499e-48	0.9315	0.8982	1.0087	0	89.99
9	22048683	rs1409622906	A	G	3	2.737e-48	0.9586	0.8984	1.005	0.0001	89.27
9	22048683	rs7028570	A	G	3	2.737e-48	0.9586	0.8984	1.005	0.0001	89.27
9	22048391	rs7027950	T	C	3	3.046e-48	0.9698	0.8984	1.0037	0.0001	89.47
9	22048859	rs10757265	C	T	3	3.304e-48	0.9758	0.8984	1.0029	0.0001	89.12
9	22049555	rs10757266	T	C	3	9.35e-48	0.9455	0.8989	1.0068	0	89.95
9	22022376	rs581876	T	C	3	2.886e-47	0.7079	1.1178	0.9494	0	90.3
9	22021615	rs568447	A	G	3	3.173e-47	0.9276	1.1127	1.011	0	93.58
9	22026077	rs615552	C	T	3	6.879e-47	0.6782	1.1159	0.9509	0	90.02
9	22025240	rs7035484	G	C	3	9.807e-46	0.7139	0.9007	0.9742	0.0086	78.99
9	22019673	rs518394	C	G	3	1.024e-45	0.669	1.1147	0.9499	0.0001	89.79
9	22024966	rs10811643	G	A	3	1.043e-45	0.7138	0.9007	0.9742	0.0086	78.98
9	22025067	rs10811644	T	A	3	1.053e-45	0.7137	0.9007	0.9742	0.0086	78.98
9	22019129	rs523096	G	A	3	1.801e-45	0.664	1.1143	0.9491	0.0001	89.8
9	22049656	rs10811645	A	G	3	5.301e-45	0.918	0.9006	1.0096	0.0004	87.05
9	22013411	rs10811640	T	G	3	6.022e-45	0.5348	0.9015	0.9618	0.0279	72.07
9	22013805	rs10757263	T	C	3	6.24e-45	0.5358	0.9014	0.9618	0.0278	72.1
9	22018781	rs7044859	A	T	3	6.882e-45	0.6896	0.9012	0.9725	0.0104	78.11
9	22047945	rs10120806	C	T	3	9.397e-45	0.929	0.9011	1.0087	0.0001	89.16
9	22017101	rs2106120	T	G	3	2.28e-44	0.6173	0.9022	0.9676	0.0164	75.67
9	22043612	rs1412830	T	C	3	2.372e-44	0.5821	1.117	0.9278	0	91.7
9	22017550	rs2106119	G	A	3	2.54e-44	0.6965	0.9023	0.9732	0.0106	77.99
9	22083404	rs1333040	T	C	3	5.51e-44	0.9289	0.877	1.0152	0	96.39
9	22028406	rs62560774	A	C	3	1.291e-43	0.5304	1.1199	0.9069	0	91.99
9	22009698	rs2069418	C	G	3	4.58e-43	0.7161	0.9006	1.0418	0.0003	87.9
9	22015465	rs1101330	A	C	3	1.347e-42	0.7337	1.113	0.9555	0.0001	89.37
9	21998660	rs3218012	A	G	3	2.347e-42	0.7067	0.9041	0.974	0.0094	78.57
9	21999328	rs1554660454	A	G	3	6.209e-42	0.7109	1.1118	0.9504	0.0001	89.1
9	21999328	rs2811713	A	G	3	6.209e-42	0.7109	1.1118	0.9504	0.0001	89.1
9	21999328	rs572101477	A	G	3	6.209e-42	0.7109	1.1118	0.9504	0.0001	89.1
9	21961866	rs7041637	A	C	3	7.014e-42	0.5351	0.8942	0.9548	0.0025	83.36
9	22012422	rs545226	A	G	3	6.871e-41	0.8258	1.1052	1.0214	0.0001	88.84
9	22011642	rs573687	A	G	3	3.08e-40	0.7281	1.1101	0.9558	0.0003	87.47
9	22024023	rs504318	T	A	3	3.487e-40	0.7659	1.1028	1.0257	0.001	85.44
9	22024351	rs496892	T	C	3	3.675e-40	0.6363	1.103	1.0326	0.0202	74.37
9	22125913	rs1333050	T	C	3	5.827e-40	0.7597	0.8975	0.9652	0	93.51
9	22021737	rs567453	C	G	3	6.942e-40	0.7687	1.1024	1.0245	0.0017	84.3
9	22064465	rs8181047	G	A	3	7.95e-40	0.5385	0.8963	1.0953	0	91.63
9	22060136	rs2095144	G	A	3	2.648e-39	0.4608	0.8963	1.1324	0	92.88
9	22050898	rs944800	G	A	3	2.771e-39	0.5129	0.8988	1.1066	0	92.19
9	22059905	rs10757268	C	T	3	3.209e-39	0.4653	0.8964	1.1296	0	92.71
9	22017836	rs643319	A	C	3	9.707e-39	0.6518	1.1015	1.0311	0.0207	74.2
9	22071750	rs1554674489	T	C	3	1.112e-38	0.9178	0.883	1.0126	0	90.98
9	22071750	rs35307545	T	C	3	1.112e-38	0.9178	0.883	1.0126	0	90.98
9	22071750	rs4451405	T	C	3	1.112e-38	0.9178	0.883	1.0126	0	90.98
9	22061562	rs2184061	A	C	3	2.506e-38	0.8482	0.8864	1.0275	0	93.55
9	22064391	rs8181050	A	G	3	3.656e-38	0.7146	0.8845	1.0537	0	92.46
9	22061614	rs1537378	G	A	3	4.76e-38	0.7111	0.8845	1.0546	0	92.52
9	22060935	rs2383205	G	A	3	5.896e-38	0.7097	0.8847	1.0549	0	92.51
9	21995882	rs2518723	T	C	3	4.115e-37	0.4743	1.1	1.0464	0.0293	71.67
9	22067004	rs10965223	A	G	3	4.242e-37	0.7503	0.8877	1.047	0	93.97
9	22068652	rs4977756	A	G	3	5.902e-37	0.7706	0.8877	1.0433	0	94.07
9	22067276	rs10965224	A	T	3	6.025e-37	0.7551	0.8874	1.0463	0	94.04
9	22065657	rs1333039	C	G	3	7.657e-37	0.7497	0.8878	1.0478	0	94.05
9	22067830	rs10811651	A	G	3	9.219e-37	0.7634	0.8881	1.0439	0	94.15
9	22067542	rs10811648	T	C	3	1.015e-36	0.7432	0.8879	1.0491	0	94.1
9	22067542	rs869272414	T	C	3	1.015e-36	0.7432	0.8879	1.0491	0	94.1
9	22067554	rs10811649	T	C	3	1.223e-36	0.7483	0.8879	1.048	0	94.09
9	22021172	rs597816	C	T	3	2.906e-36	0.8328	1.1023	0.9779	0.0019	84.11
9	22087473	rs7857345	C	T	3	2.48e-35	0.5333	0.8802	1.1094	0	92.64
9	22019732	rs10757264	G	A	3	3.277e-35	0.2391	0.9122	0.9479	0.122	52.46
9	21966221	rs3731257	A	G	3	5.617e-35	0.3943	0.9011	0.9507	0.015	76.21
6	12903435	rs4714955	T	C	3	6.191e-33	0.8873	1.1	0.987	0.0002	88.02
9	22020493	rs490005	A	G	3	8.767e-33	0.2262	1.0921	1.0538	0.1385	49.41
6	12909874	rs7454157	A	G	3	1.05e-32	0.7804	1.0963	1.0253	0.0002	88.14
6	12911965	rs12530250	G	A	3	2.159e-32	0.9176	1.099	0.9908	0.0004	87.24
6	12902248	rs62389955	G	A	3	3.915e-32	0.8261	1.0985	0.9794	0.0002	88.51
9	21997015	rs61271866	A	T	3	6.436e-32	0.5682	1.1048	0.9131	0.0002	88.34
6	12908747	rs13197912	T	A	3	6.942e-32	0.8406	1.098	0.9815	0.0002	88.13
6	12915417	rs4711863	C	G	3	1.621e-31	0.9057	1.0971	0.9896	0.0005	86.82
6	12921714	rs111395058	T	A	3	3.408e-31	0.8903	1.096	0.9878	0.0003	87.54
6	12921714	rs1222355134	T	A	3	3.408e-31	0.8903	1.096	0.9878	0.0003	87.54
6	12921714	rs1554168120	T	A	3	3.408e-31	0.8903	1.096	0.9878	0.0003	87.54
6	12908408	rs7760527	A	G	3	4.736e-31	0.7057	0.9148	0.9669	0.0002	88.63
6	12913152	rs9381494	T	C	3	4.768e-31	0.6494	0.9146	0.9593	0.0001	89.19
6	12923767	rs62386818	A	C	3	5.748e-31	0.8665	1.0958	0.9844	0.0001	88.74
6	12908077	rs7760016	A	G	3	6.188e-31	0.7013	0.9149	0.9664	0.0002	88.61
6	12907591	rs2327620	G	A	3	7.259e-31	0.7224	0.9151	0.9692	0.0002	88.11
6	12934687	rs7739181	A	G	3	8.859e-31	0.9626	1.0969	0.9957	0.0003	87.8
6	12922734	rs34343839	T	C	3	1.097e-30	0.8491	1.0954	0.9825	0.0002	88.5
6	12907411	rs1554165768	T	C	3	1.421e-30	0.7325	0.9149	0.9704	0.0002	88.04
6	12907411	rs1554165769	T	C	3	1.421e-30	0.7325	0.9149	0.9704	0.0002	88.04
6	12907411	rs2876301	T	C	3	1.421e-30	0.7325	0.9149	0.9704	0.0002	88.04
6	12907411	rs35245194	T	C	3	1.421e-30	0.7325	0.9149	0.9704	0.0002	88.04
6	12924744	rs9369652	T	C	3	1.488e-30	0.6367	0.9158	0.9583	0.0001	89.27
6	12922652	rs9369650	A	C	3	1.71e-30	0.6378	0.9158	0.9584	0.0001	89.27
6	12919867	rs2876303	A	G	3	1.893e-30	0.6711	0.916	0.9649	0.0003	87.54
6	12902290	rs6911226	G	A	3	2.013e-30	0.7685	0.9149	0.9741	0.0002	88.19
6	12927845	rs4714990	C	T	3	2.185e-30	0.6177	1.091	1.0475	0.0001	89.74
6	12934302	rs6458545	C	G	3	2.382e-30	0.7223	1.0923	1.0328	0.0001	88.89
6	12925936	rs1953088	A	C	3	2.48e-30	0.6153	0.9161	0.9557	0.0001	89.86
6	12902441	rs6915983	G	T	3	3.023e-30	0.7757	0.9151	0.9748	0.0002	88.19
6	12900977	rs7751826	T	C	3	3.756e-30	0.8149	0.9152	0.9798	0.0003	87.6
6	12927544	rs12526453	G	C	3	4.307e-30	0.8946	1.0959	0.9879	0.0002	88.15
6	12923157	rs1014342	C	T	3	5.464e-30	0.6354	0.9161	0.958	0.0001	89.34
1	109817590	rs12740374	T	G	3	5.704e-30	0.8742	1.1073	0.9747	0.0001	89.17
6	12898884	rs9395214	G	C	3	1.705e-29	0.6805	0.9164	0.9629	0.0001	89.12
6	12901441	rs9369640	A	C	3	3.308e-29	0.819	0.9163	0.9804	0.0004	87.41
6	12892486	rs6925904	G	A	3	3.475e-29	0.8396	0.9175	0.9811	0.0001	89.19
1	109817192	rs7528419	G	A	3	3.554e-29	0.8731	1.1056	0.9746	0.0001	89.16
9	22086826	rs66478960	A	G	3	4.466e-29	0.7494	1.1155	1.0646	0	93.5
9	22077543	rs1412832	T	C	3	1.542e-28	0.4974	0.895	1.1124	0	92.27
6	12894904	rs9296512	C	G	3	1.859e-28	0.8811	0.918	0.9864	0.0002	88.62
6	12889004	rs1332844	T	C	3	2.076e-28	0.9214	0.9183	0.9909	0.0001	88.78
6	12891301	rs7750679	C	T	3	2.535e-28	0.8676	0.9184	0.9843	0.0001	89.38
6	12922535	rs9381500	A	G	3	5.736e-28	0.9689	0.9171	1.0032	0.0009	85.71
6	12919989	rs8180558	C	T	3	6.252e-28	0.942	0.917	1.0062	0.0007	86.12
9	22102437	rs62555370	A	G	3	1.238e-27	0.5657	1.1438	0.8433	0.0007	86.13
9	22107238	rs62555371	T	A	3	1.343e-27	0.5686	1.1439	0.8455	0.0007	86.17
6	12922689	rs2327621	A	G	3	1.646e-27	0.9742	0.9174	1.0027	0.0009	85.7
6	12883524	rs13208248	A	C	3	4.603e-27	0.6843	1.0922	1.0334	0.0021	83.8
6	12873775	rs9381462	G	A	3	5.529e-27	0.6011	0.9223	0.9694	0.0217	73.89
6	12891103	rs35355695	T	G	3	1.541e-26	0.7855	1.0941	1.0204	0.0053	80.92
6	12892456	rs1332845	G	A	3	1.863e-26	0.7765	1.0943	1.0214	0.0052	81.01
6	12879101	rs9472790	T	A	3	2.11e-26	0.5485	0.9237	0.9674	0.0348	70.23
6	12874309	rs1571997	A	G	3	3.245e-26	0.5678	0.9241	0.9684	0.0311	71.19
6	12892523	rs1332846	A	T	3	3.638e-26	0.7495	1.0936	1.0235	0.0067	80.05
6	12897307	rs4714951	T	C	3	3.65e-26	0.7481	1.0936	1.0236	0.0066	80.08
6	12896740	rs62389954	A	G	3	4.16e-26	0.7806	1.0935	1.0212	0.0048	81.26
6	12889145	rs34944538	G	A	3	4.319e-26	0.759	1.0928	1.0223	0.0073	79.65
6	12894103	rs2876300	G	A	3	4.417e-26	0.7815	1.0934	1.021	0.0048	81.25
6	12881855	rs1537340	A	G	3	4.702e-26	0.6359	1.0929	1.0307	0.0216	73.94
6	12888602	rs71562459	C	G	3	5.246e-26	0.7503	1.0926	1.0229	0.0079	79.35
1	109818530	rs646776	T	C	3	6.016e-26	0.8567	0.9103	1.0274	0.0001	88.88
1	109818306	rs629301	T	G	3	7.728e-26	0.8576	0.9101	1.0272	0.0001	88.9
1	109817838	rs660240	C	T	3	1.195e-25	0.8481	0.9099	1.0289	0.0002	88.56
6	12898292	rs13219256	T	C	3	1.234e-25	0.7624	1.0931	1.0224	0.0061	80.37
6	12892754	rs1332847	T	C	3	2.288e-25	0.7522	1.0925	1.023	0.0073	79.65
9	21974218	rs3731239	G	A	3	6.132e-24	0.9338	1.0844	0.9935	0.0095	78.55
1	222811407	rs35700460	G	A	3	3.052e-23	0.5505	0.9204	0.9689	0.038	69.43
1	109821797	rs4970836	A	G	3	3.062e-23	0.6925	0.9152	1.0639	0	92.48
1	222820639	rs17163358	A	G	3	3.707e-23	0.5942	0.9202	0.9714	0.0309	71.23
1	222828704	rs17163363	T	C	3	4.585e-23	0.4553	0.9207	0.9639	0.0527	66.02
12	111910219	rs10774625	G	A	3	4.717e-23	0.6504	1.0816	1.0325	0.0967	57.2
1	222820790	rs17163360	G	T	3	4.736e-23	0.4712	0.9208	0.9648	0.0506	66.49
1	222814442	rs2133189	T	C	3	4.948e-23	0.6113	0.9204	0.9724	0.0292	71.69
6	12801967	rs9381401	C	A	3	5.042e-23	0.9109	0.9293	1.0111	0.0001	89.81
1	222825088	rs17011681	G	C	3	5.056e-23	0.4636	0.9209	0.9644	0.0518	66.23
1	222834503	rs4575092	T	A	3	5.13e-23	0.4631	0.9208	0.9644	0.0516	66.27
1	222799625	rs17163313	G	T	3	5.164e-23	0.7917	0.9212	0.9839	0.0145	76.36
6	12944118	rs4715000	G	A	3	5.603e-23	0.2867	1.0848	1.0611	0.0487	66.91
1	222823529	rs17465637	C	A	3	5.742e-23	0.4745	0.9205	0.9649	0.0442	67.94
1	109822143	rs1277930	A	G	3	6.13e-23	0.6896	0.9161	1.0644	0	92.51
1	109821307	rs583104	T	G	3	6.137e-23	0.6971	0.9158	1.0628	0	92.52
1	222832295	rs2291834	C	T	3	6.372e-23	0.4698	0.921	0.9648	0.0508	66.44
12	111904371	rs4766578	A	T	3	6.424e-23	0.6551	1.0814	1.0321	0.0966	57.21
1	222813725	rs2133187	A	T	3	6.986e-23	0.6027	0.921	0.9721	0.0314	71.12
1	222816356	rs35626308	A	T	3	7.565e-23	0.5498	0.9211	0.9691	0.039	69.18
1	222829550	rs35158675	A	G	3	7.882e-23	0.5347	0.9209	0.9682	0.0395	69.05
6	12943066	rs13201878	G	A	3	9.739e-23	0.5054	1.0883	1.041	0.0387	69.26
1	222822999	rs28709375	G	A	3	1.001e-22	0.424	0.9213	0.9623	0.0592	64.62
1	109821511	rs602633	G	T	3	1.002e-22	0.692	0.9157	1.0638	0	92.43
1	222825717	rs10495198	C	T	3	1.06e-22	0.4236	0.9214	0.9623	0.0594	64.58
1	222806218	rs17163345	G	A	3	1.073e-22	0.7737	0.9219	0.9828	0.0166	75.6
1	222802803	rs3748626	G	T	3	1.093e-22	0.8009	0.9219	0.9846	0.0146	76.36
1	222837939	rs17465982	A	G	3	1.104e-22	0.4264	0.9213	0.9625	0.0587	64.72
1	222836996	rs17465940	G	A	3	1.176e-22	0.4291	0.9214	0.9626	0.0584	64.8
6	161313619	rs74625856	T	A	3	1.235e-22	1.235e-22	0.8057	0.8057	0.6783	0
1	222826481	rs2291832	A	G	3	1.269e-22	0.5808	0.9215	0.971	0.0347	70.24
12	112007756	rs653178	T	C	3	1.31e-22	0.647	1.0804	1.0324	0.1043	55.76
1	222797614	rs4846384	G	C	3	1.325e-22	0.7743	0.9218	0.9828	0.0159	75.87
1	222834803	rs1133220	C	T	3	1.401e-22	0.579	0.9215	0.9709	0.0349	70.2
6	12946412	rs7748390	C	G	3	1.551e-22	0.2882	1.084	1.0617	0.0452	67.71
9	22081796	rs10965227	G	A	3	1.567e-22	0.8839	1.0961	1.0246	0	91.62
1	109822166	rs599839	A	G	3	1.918e-22	0.6962	0.9167	1.0627	0	92.39
6	12850294	rs12215208	T	C	3	2.191e-22	0.9926	0.9305	0.9991	0.0001	89.51
1	222795569	rs4846770	G	C	3	3.634e-22	0.7925	0.9221	0.9841	0.0148	76.28
1	222793770	rs34767248	C	T	3	5.314e-22	0.751	0.9228	0.9814	0.0201	74.42
1	222794091	rs17163301	C	T	3	5.44e-22	0.7598	0.9228	0.982	0.0193	74.67
1	222793632	rs2378584	G	A	3	5.669e-22	0.7512	0.9228	0.9814	0.0201	74.41
6	12795031	rs10807323	A	G	3	6.386e-22	0.9042	0.9308	1.0118	0.0001	89.37
6	12948388	rs6922782	A	G	3	6.516e-22	0.2322	1.0823	1.0622	0.0713	62.14
1	222795243	rs4846769	T	C	3	8.521e-22	0.7153	0.9229	0.9792	0.0228	73.55
12	111865049	rs7310615	G	C	3	9.077e-22	0.6118	1.0794	1.0347	0.1142	53.92
12	111884608	rs3184504	C	T	3	1.176e-21	0.6992	1.0787	1.0282	0.0925	57.99
6	12945093	rs6905419	T	C	3	1.741e-21	0.287	1.0822	1.0603	0.0513	66.34
12	111932800	rs7137828	T	C	3	1.925e-21	0.6125	1.0784	1.0344	0.1171	53.37
6	161304072	rs74985118	G	C	3	2.087e-21	2.087e-21	0.8112	0.8112	0.6474	0
9	21998757	rs3218009	G	C	3	2.507e-21	0.4858	1.1227	0.8193	0.0046	81.39
9	22019156	rs62556547	C	T	3	2.598e-21	0.5079	1.123	0.8356	0.0034	82.39
1	222846882	rs12138316	A	G	3	2.772e-21	0.5229	0.9235	0.9684	0.0478	67.11
12	111833788	rs10774624	A	G	3	4.069e-21	0.9791	1.0788	0.9977	0.0203	74.35
12	111833788	rs1405839296	A	G	3	4.069e-21	0.9791	1.0788	0.9977	0.0203	74.35
1	222862992	rs71524942	T	G	3	6.219e-21	0.5262	0.9239	0.9687	0.0491	66.81
1	222823743	rs67180937	G	T	3	6.578e-21	0.6119	0.9227	0.9727	0.04	68.93
12	111973358	rs597808	G	A	3	7.227e-21	0.6037	1.0776	1.0349	0.1212	52.62
6	12825874	rs2026458	T	C	3	1.575e-20	0.922	0.9332	1.0098	0.0001	89.84
6	12881163	rs8180628	G	A	3	2.153e-20	0.7075	0.9274	0.9772	0.0246	73.01
10	91002804	rs1412445	T	C	3	3.551e-20	9.362e-18	0.9312	0.9315	0.3666	0.34
2	203796814	rs72926767	G	C	3	6.584e-20	0.9056	0.8998	0.9862	0.0016	84.46
2	203831212	rs114123510	A	T	3	8.161e-20	0.9048	0.8999	0.9861	0.0016	84.42
2	203842661	rs72932553	T	C	3	9.603e-20	0.9029	0.9001	0.9859	0.0018	84.15
2	203897946	rs140168762	G	A	3	9.705e-20	0.9012	0.9002	0.9856	0.0018	84.2
2	203791912	rs72936875	A	G	3	1.021e-19	0.9112	0.9002	0.9869	0.0015	84.66
2	203883193	rs72932588	G	C	3	1.024e-19	0.9025	0.9003	0.9858	0.0018	84.23
2	203884308	rs72932590	C	A	3	1.025e-19	0.9007	0.9003	0.9856	0.0018	84.16
2	203697092	rs114520702	A	C	3	1.084e-19	0.8838	0.9003	0.9836	0.0026	83.16
2	203873743	rs6728861	A	G	3	1.09e-19	0.9082	0.9003	0.9865	0.0016	84.47
2	203869847	rs72932583	T	C	3	1.1e-19	0.9082	0.9003	0.9865	0.0016	84.47
2	203892767	rs145538381	C	T	3	1.109e-19	0.8995	0.9004	0.9855	0.0019	84.09
2	203877233	rs148812085	T	C	3	1.113e-19	0.9025	0.9003	0.9858	0.0018	84.21
2	203845828	rs72932554	G	A	3	1.12e-19	0.9061	0.9003	0.9863	0.0017	84.37
2	203847417	rs72932560	G	A	3	1.121e-19	0.9083	0.9003	0.9865	0.0016	84.47
2	203827675	rs72926798	G	C	3	1.129e-19	0.9062	0.9003	0.9863	0.0017	84.37
2	203927587	rs72934513	C	T	3	1.136e-19	0.8919	0.9004	0.9845	0.0021	83.82
10	91008879	rs2250644	T	C	3	1.139e-19	1.139e-19	0.9322	0.9322	0.3927	0
2	203855342	rs72932566	T	C	3	1.151e-19	0.9082	0.9003	0.9865	0.0016	84.46
2	203835177	rs1541853	C	A	3	1.158e-19	0.9088	0.9003	0.9866	0.0016	84.47
2	203847382	rs72932559	A	G	3	1.163e-19	0.9104	0.9003	0.9868	0.0015	84.57
2	203844480	rs7579667	T	C	3	1.167e-19	0.9063	0.9003	0.9863	0.0017	84.37
2	203838961	rs72928610	C	T	3	1.168e-19	0.9064	0.9004	0.9863	0.0017	84.36
10	91002927	rs1412444	T	C	3	1.17e-19	2.48e-19	0.932	0.932	0.3677	0.04
2	203866857	rs72932575	G	A	3	1.177e-19	0.9075	0.9003	0.9865	0.0016	84.42
2	203837573	rs72928609	T	G	3	1.182e-19	0.9074	0.9004	0.9864	0.0016	84.4
2	203847325	rs72932558	G	C	3	1.182e-19	0.9085	0.9004	0.9866	0.0016	84.46
2	203848402	rs72932561	A	G	3	1.203e-19	0.9075	0.9004	0.9865	0.0016	84.41
2	203850011	rs76890136	G	C	3	1.206e-19	0.9075	0.9004	0.9865	0.0016	84.41
2	203866336	rs72932574	C	T	3	1.208e-19	0.9086	0.9004	0.9866	0.0016	84.46
2	203836507	rs72928608	C	G	3	1.21e-19	0.9091	0.9004	0.9867	0.0016	84.47
2	203840973	rs72928620	T	G	3	1.218e-19	0.9114	0.9005	0.987	0.0015	84.57
2	203865515	rs76461893	C	T	3	1.231e-19	0.9086	0.9004	0.9866	0.0016	84.46
2	203833877	rs141002954	G	A	3	1.235e-19	0.9075	0.9004	0.9865	0.0016	84.4
2	203790889	rs72936872	C	T	3	1.249e-19	0.9118	0.9004	0.987	0.0015	84.62
2	203831252	rs74421437	T	A	3	1.261e-19	0.9067	0.9004	0.9864	0.0017	84.35
2	203925360	rs72934510	A	G	3	1.262e-19	0.8926	0.9005	0.9846	0.0021	83.83
2	203830228	rs72926802	C	T	3	1.275e-19	0.9067	0.9004	0.9864	0.0017	84.35
2	203830851	rs79642273	G	A	3	1.277e-19	0.9067	0.9004	0.9864	0.0017	84.35
2	203926271	rs72934512	G	A	3	1.283e-19	0.8923	0.9005	0.9846	0.0021	83.81
2	203828192	rs72926799	A	G	3	1.285e-19	0.9066	0.9004	0.9864	0.0017	84.35
2	203829225	rs72926800	C	A	3	1.285e-19	0.9068	0.9005	0.9864	0.0017	84.35
10	91011458	rs1332328	T	C	3	1.298e-19	1.298e-19	0.9308	0.9308	0.4323	0
2	203827480	rs72926796	C	T	3	1.3e-19	0.9068	0.9005	0.9864	0.0017	84.35
2	203827432	rs72926794	G	A	3	1.302e-19	0.9068	0.9005	0.9864	0.0017	84.35
2	203825106	rs114079739	G	A	3	1.324e-19	0.9069	0.9005	0.9864	0.0017	84.35
2	203822891	rs72926791	G	C	3	1.342e-19	0.907	0.9005	0.9864	0.0017	84.34
2	203823400	rs114110842	T	C	3	1.345e-19	0.9072	0.9005	0.9864	0.0017	84.35
2	203788950	rs72936869	C	T	3	1.346e-19	0.9132	0.9008	0.9872	0.0015	84.57
2	203845996	rs72932556	C	T	3	1.352e-19	0.9064	0.9004	0.9863	0.0017	84.36
21	35593827	rs28451064	A	G	3	1.358e-19	0.9463	0.8972	1.0153	0	93.77
2	203818299	rs72926787	T	A	3	1.368e-19	0.9071	0.9005	0.9864	0.0017	84.34
2	203819471	rs116678869	G	A	3	1.373e-19	0.9071	0.9005	0.9864	0.0017	84.34
2	203932176	rs78907692	G	A	3	1.378e-19	0.8928	0.9006	0.9847	0.0021	83.79
2	203815740	rs72926783	A	T	3	1.38e-19	0.9071	0.9005	0.9864	0.0017	84.34
2	203821793	rs114702158	C	T	3	1.38e-19	0.907	0.9005	0.9864	0.0017	84.34
2	203816494	rs72926786	A	G	3	1.382e-19	0.9071	0.9005	0.9864	0.0017	84.34
2	203798318	rs72926769	T	C	3	1.388e-19	0.9093	0.9006	0.9867	0.0016	84.43
2	203814694	rs76298043	T	A	3	1.389e-19	0.9072	0.9006	0.9864	0.0017	84.34
2	203795987	rs114393235	G	T	3	1.392e-19	0.9094	0.9006	0.9867	0.0016	84.43
2	203861954	rs145299755	C	T	3	1.393e-19	0.9092	0.9005	0.9867	0.0016	84.44
2	203808835	rs1220864432	A	G	3	1.396e-19	0.9081	0.9006	0.9866	0.0017	84.38
2	203808835	rs72926781	A	G	3	1.396e-19	0.9081	0.9006	0.9866	0.0017	84.38
2	203806724	rs75869289	T	C	3	1.401e-19	0.9081	0.9006	0.9866	0.0017	84.38
2	203721314	rs115396314	T	C	3	1.402e-19	0.8845	0.9007	0.9837	0.0025	83.31
2	203931597	rs151316549	T	C	3	1.403e-19	0.8929	0.9006	0.9847	0.0021	83.79
10	91004916	rs2246941	A	C	3	1.404e-19	1.404e-19	0.9325	0.9325	0.368	0
2	203805552	rs77230711	A	G	3	1.406e-19	0.9093	0.9006	0.9867	0.0016	84.43
2	203805929	rs72926779	G	C	3	1.406e-19	0.9093	0.9006	0.9867	0.0016	84.43
2	203826396	rs72926793	A	G	3	1.408e-19	0.9072	0.9006	0.9864	0.0017	84.34
2	203861910	rs148707292	A	G	3	1.416e-19	0.9093	0.9006	0.9867	0.0016	84.44
2	203724495	rs7605484	A	T	3	1.417e-19	0.8821	0.9004	0.9833	0.0025	83.34
2	203804289	rs72926772	T	C	3	1.426e-19	0.907	0.9006	0.9864	0.0017	84.33
2	203787405	rs114527590	G	A	3	1.433e-19	0.9124	0.9006	0.9871	0.0015	84.6
2	203859391	rs72932572	C	T	3	1.434e-19	0.9087	0.9006	0.9866	0.0016	84.41
2	203783484	rs72936860	A	G	3	1.435e-19	0.9124	0.9006	0.9871	0.0015	84.6
2	203861113	rs72932573	G	T	3	1.442e-19	0.9093	0.9006	0.9867	0.0016	84.43
2	203811628	rs72926782	A	G	3	1.443e-19	0.9094	0.9006	0.9867	0.0016	84.43
2	203794439	rs72936882	A	G	3	1.445e-19	0.9123	0.9006	0.9871	0.0015	84.6
2	203801226	rs72926771	G	T	3	1.45e-19	0.9068	0.9005	0.9864	0.0017	84.35
2	203789679	rs72936870	T	C	3	1.452e-19	0.9124	0.9006	0.9871	0.0015	84.6
2	203791333	rs72936873	A	G	3	1.452e-19	0.9124	0.9006	0.9871	0.0015	84.6
2	203786812	rs72936862	G	A	3	1.455e-19	0.9124	0.9006	0.9871	0.0015	84.6
2	203787120	rs72936866	G	A	3	1.457e-19	0.9124	0.9006	0.9871	0.0015	84.6
2	203792628	rs72936879	G	A	3	1.468e-19	0.9125	0.9006	0.9871	0.0015	84.6
10	91004886	rs2246942	G	A	3	1.481e-19	1.481e-19	0.9327	0.9327	0.3967	0
2	203839628	rs72928613	A	T	3	1.525e-19	0.9102	0.9009	0.9869	0.0017	84.29
2	203893999	rs115654617	A	C	3	1.586e-19	0.8994	0.8999	0.9854	0.0018	84.24
2	203916487	rs72934505	G	T	3	1.594e-19	0.9224	0.9007	0.9888	0.0018	84.11
2	203794262	rs72936881	C	T	3	1.602e-19	0.9115	0.9007	0.987	0.0016	84.52
2	203863736	rs140750546	T	C	3	1.632e-19	0.9022	0.9007	0.9857	0.002	83.87
2	203829284	rs115194657	G	A	3	1.655e-19	0.908	0.9008	0.9866	0.0017	84.31
2	203937908	rs72934518	A	T	3	1.655e-19	0.8945	0.9008	0.9849	0.0021	83.78
11	103668962	rs2019090	T	A	3	1.658e-19	0.0006198	1.0745	1.0814	0.2815	21.12
2	203943168	rs115810193	G	A	3	1.748e-19	0.8949	0.9008	0.985	0.0021	83.78
2	203693914	rs143805266	C	A	3	1.854e-19	0.902	0.9009	0.9858	0.0021	83.74
2	203729177	rs147361301	G	C	3	1.854e-19	0.8852	0.901	0.9838	0.0025	83.27
2	203689914	rs72932777	G	A	3	1.869e-19	0.9007	0.9008	0.9857	0.0022	83.63
2	203725835	rs145643482	T	C	3	1.878e-19	0.885	0.9009	0.9838	0.0025	83.29
2	203690047	rs115628302	G	T	3	1.883e-19	0.9006	0.9009	0.9857	0.0022	83.65
2	203728447	rs150559122	A	G	3	1.915e-19	0.8854	0.901	0.9838	0.0025	83.27
2	203725983	rs72934725	C	T	3	1.924e-19	0.8853	0.901	0.9838	0.0025	83.28
2	203939640	rs72934519	G	A	3	1.933e-19	0.897	0.901	0.9853	0.0022	83.67
2	203748776	rs143035655	C	T	3	1.955e-19	0.9135	0.9009	0.9873	0.0015	84.56
2	203688300	rs72932776	T	A	3	1.965e-19	0.9001	0.9009	0.9856	0.0022	83.63
2	203751932	rs116382857	G	C	3	1.974e-19	0.914	0.901	0.9874	0.0015	84.54
2	203697278	rs72932781	T	C	3	2.036e-19	0.8789	0.901	0.9829	0.0027	83.09
2	203698737	rs72932786	C	T	3	2.041e-19	0.8788	0.901	0.9829	0.0027	83.09
2	203695826	rs72932780	C	G	3	2.042e-19	0.8962	0.9011	0.985	0.0022	83.65
2	203713280	rs72934715	A	C	3	2.043e-19	0.8859	0.9011	0.9839	0.0025	83.26
2	203698300	rs75324925	T	C	3	2.058e-19	0.8788	0.901	0.9829	0.0027	83.09
2	203711581	rs72934714	A	T	3	2.059e-19	0.886	0.9011	0.9839	0.0025	83.26
2	203698470	rs72932784	G	A	3	2.073e-19	0.8788	0.901	0.9829	0.0027	83.09
2	203747522	rs72934751	G	A	3	2.085e-19	0.916	0.9011	0.9876	0.0015	84.61
2	203715914	rs146900385	A	G	3	2.086e-19	0.886	0.9011	0.9839	0.0026	83.25
2	203715419	rs140154196	T	C	3	2.092e-19	0.886	0.9011	0.9839	0.0026	83.25
2	203699379	rs72932789	T	C	3	2.097e-19	0.8789	0.901	0.983	0.0027	83.08
2	203715514	rs114372659	T	C	3	2.1e-19	0.8861	0.9011	0.9839	0.0026	83.25
2	203757916	rs7560547	G	A	3	2.122e-19	0.9142	0.9011	0.9874	0.0016	84.54
2	203758521	rs1159265257	A	C	3	2.125e-19	0.9143	0.9011	0.9874	0.0016	84.53
2	203758521	rs72934764	A	C	3	2.125e-19	0.9143	0.9011	0.9874	0.0016	84.53
2	203709997	rs72934711	C	G	3	2.129e-19	0.8861	0.9012	0.984	0.0026	83.25
2	203780515	rs7603972	G	A	3	2.14e-19	0.9141	0.9011	0.9874	0.0016	84.54
2	203749439	rs6738618	C	T	3	2.149e-19	0.9144	0.9011	0.9874	0.0016	84.53
2	203753016	rs6435169	A	G	3	2.159e-19	0.9144	0.9011	0.9874	0.0016	84.53
2	203692760	rs75166090	G	A	3	2.164e-19	0.9006	0.9011	0.9857	0.0022	83.61
2	203699987	rs144630409	A	G	3	2.178e-19	0.879	0.9011	0.983	0.0027	83.08
2	203750272	rs72934753	T	C	3	2.184e-19	0.9145	0.9012	0.9875	0.0016	84.53
2	203709776	rs72934710	G	C	3	2.191e-19	0.8862	0.9012	0.984	0.0026	83.24
2	203718682	rs114155121	C	T	3	2.227e-19	0.8866	0.9012	0.984	0.0026	83.24
2	203993512	rs149215222	A	G	3	2.233e-19	0.8948	0.8999	0.9849	0.002	83.87
2	203718869	rs143385727	G	A	3	2.236e-19	0.8866	0.9012	0.984	0.0026	83.24
10	91003419	rs1332329	C	A	3	2.238e-19	2.238e-19	0.933	0.933	0.445	0
2	203758551	rs72934765	T	C	3	2.244e-19	0.9147	0.9012	0.9875	0.0016	84.53
2	203795762	rs142250318	A	G	3	2.258e-19	0.9101	0.9008	0.9868	0.0016	84.41
2	203952059	rs139333388	G	C	3	2.279e-19	0.8959	0.9013	0.9852	0.0022	83.69
2	203846817	rs72932557	T	A	3	2.297e-19	0.9116	0.9011	0.9871	0.0017	84.36
2	203707752	rs72934706	G	A	3	2.308e-19	0.8863	0.9012	0.984	0.0026	83.23
2	203707752	rs923743021	G	A	3	2.308e-19	0.8863	0.9012	0.984	0.0026	83.23
2	203781741	rs9749722	A	G	3	2.312e-19	0.9146	0.9011	0.9875	0.0016	84.54
2	203967197	rs142013255	G	A	3	2.313e-19	0.8976	0.9012	0.9854	0.0022	83.66
2	203975958	rs72934545	T	G	3	2.336e-19	0.899	0.9012	0.9856	0.0022	83.72
2	203756677	rs72934762	A	G	3	2.35e-19	0.9143	0.9012	0.9874	0.0016	84.49
2	203968973	rs72934535	C	T	3	2.384e-19	0.9685	0.8922	1.0056	0.001	85.57
2	203745327	rs6722332	C	T	3	2.409e-19	0.9663	0.9012	0.995	0.0016	84.51
2	203761677	rs150788469	A	G	3	2.423e-19	0.9148	0.9012	0.9875	0.0016	84.52
2	203758396	rs72934763	C	T	3	2.443e-19	0.915	0.9013	0.9875	0.0016	84.52
2	203685728	rs72932774	T	C	3	2.444e-19	0.902	0.9011	0.9859	0.0022	83.62
2	203700870	rs72932791	T	C	3	2.446e-19	0.8794	0.9012	0.983	0.0027	83.06
2	203701004	rs72932793	G	T	3	2.447e-19	0.8795	0.9012	0.983	0.0027	83.06
2	203729763	rs144997119	A	G	3	2.466e-19	0.8866	0.9013	0.984	0.0026	83.23
2	203969504	rs72934537	A	G	3	2.499e-19	0.898	0.9013	0.9855	0.0022	83.65
2	203753072	rs7582720	C	T	3	2.525e-19	0.9124	0.9014	0.9872	0.0014	84.82
2	203706433	rs72934704	T	C	3	2.542e-19	0.8868	0.9013	0.9841	0.0026	83.22
2	203980033	rs72934546	A	G	3	2.563e-19	0.9002	0.9013	0.9858	0.0022	83.69
2	203780479	rs7591653	C	T	3	2.568e-19	0.915	0.9013	0.9875	0.0016	84.51
2	203778200	rs138805020	T	A	3	2.597e-19	0.9082	0.8997	0.9864	0.0014	84.73
2	203738664	rs6723704	A	G	3	2.633e-19	0.9135	0.9013	0.9873	0.0016	84.44
2	203721733	rs114139737	T	A	3	2.71e-19	0.8865	0.9013	0.984	0.0026	83.24
2	204019762	rs72934591	A	G	3	2.761e-19	0.9093	0.9014	0.987	0.0021	83.76
2	203707878	rs72934707	A	G	3	2.784e-19	0.8914	0.9014	0.9846	0.0024	83.38
2	204017937	rs72934589	T	C	3	2.89e-19	0.9093	0.9014	0.987	0.0021	83.76
2	203751981	rs77268589	G	A	3	2.894e-19	0.915	0.9013	0.9875	0.0016	84.51
2	203682304	rs72932772	G	C	3	2.899e-19	0.9002	0.9012	0.9856	0.0022	83.67
2	203984117	rs72934551	T	C	3	2.991e-19	0.9004	0.9015	0.9858	0.0022	83.65
2	203983940	rs72934550	A	C	3	2.995e-19	0.9004	0.9015	0.9858	0.0022	83.65
2	203740010	rs72934735	T	C	3	3.012e-19	0.9671	0.9014	0.9951	0.0016	84.49
2	203739970	rs72934734	G	T	3	3.025e-19	0.967	0.9014	0.9951	0.0016	84.49
2	203739856	rs72934732	G	C	3	3.051e-19	0.967	0.9014	0.9951	0.0016	84.49
2	203740270	rs146973310	C	A	3	3.056e-19	0.9671	0.9014	0.9951	0.0016	84.49
2	203740798	rs72934737	T	C	3	3.107e-19	0.967	0.9015	0.9951	0.0016	84.48
2	203740938	rs79539678	C	G	3	3.108e-19	0.9671	0.9015	0.9951	0.0016	84.48
11	103673277	rs2128739	C	A	3	3.115e-19	0.001092	1.0748	1.0794	0.2751	22.51
2	203741362	rs72934740	T	A	3	3.119e-19	0.9672	0.9015	0.9951	0.0016	84.48
11	103673294	rs2839812	A	T	3	3.167e-19	0.00112	1.0748	1.0794	0.2746	22.62
2	203736251	rs149846585	G	C	3	3.168e-19	0.9169	0.9019	0.9878	0.0016	84.43
2	203744445	rs115953525	A	G	3	3.173e-19	0.9673	0.9014	0.9952	0.0016	84.48
2	203740861	rs72934738	C	T	3	3.196e-19	0.967	0.9014	0.9951	0.0016	84.49
2	204009057	rs72934583	G	T	3	3.218e-19	0.9039	0.9016	0.9863	0.0021	83.75
6	12769487	rs1572000	A	G	3	3.231e-19	0.01805	1.07	1.0566	0.2834	20.7
2	203811912	rs114604411	C	A	3	3.258e-19	0.9109	0.901	0.987	0.0017	84.37
2	203811902	rs116773016	T	A	3	3.261e-19	0.9109	0.901	0.987	0.0017	84.37
2	203737770	rs72934729	G	A	3	3.295e-19	0.9672	0.9015	0.9952	0.0016	84.47
2	203995405	rs72934563	A	G	3	3.416e-19	0.9017	0.9016	0.986	0.0022	83.62
2	203734866	rs4510208	A	C	3	3.426e-19	0.9673	0.9016	0.9952	0.0016	84.46
10	91007360	NA	G	T	3	3.446e-19	0.4066	0.931	0.9646	0.1341	50.23
10	91005854	rs2246833	T	C	3	3.557e-19	3.557e-19	0.933	0.933	0.4025	0
2	204005072	rs72934573	G	A	3	3.673e-19	0.9046	0.9017	0.9864	0.0021	83.75
9	136141870	rs2519093	T	C	3	3.761e-19	3.761e-19	0.9186	0.9186	0.8888	0
2	203987806	rs72934554	G	C	3	3.764e-19	0.9024	0.9017	0.9861	0.0022	83.6
9	136149830	rs532436	A	G	3	3.962e-19	3.962e-19	0.919	0.919	0.9173	0
2	203678658	rs72932763	T	A	3	4.129e-19	0.9209	0.9017	0.9883	0.0016	84.53
9	136155000	rs635634	T	C	3	4.144e-19	4.144e-19	0.9188	0.9188	0.9067	0
9	136149399	rs507666	A	G	3	4.182e-19	4.182e-19	0.919	0.919	0.9194	0
2	203670122	rs72932753	C	T	3	4.185e-19	0.9197	0.9016	0.9881	0.0016	84.46
2	203667526	rs72932752	T	G	3	4.188e-19	0.9226	0.9021	0.9886	0.0016	84.45
2	203685119	rs75141346	G	A	3	4.316e-19	0.9049	0.9018	0.9864	0.0023	83.51
2	203840565	rs143450835	T	C	3	4.45e-19	0.9106	0.9015	0.987	0.0018	84.21
2	203673563	rs72932755	T	A	3	4.482e-19	0.9206	0.9016	0.9883	0.0016	84.54
2	203672406	rs144505847	T	C	3	4.506e-19	0.9212	0.9017	0.9883	0.0016	84.53
6	12764321	rs6916421	A	G	3	4.516e-19	0.2694	1.0697	1.0407	0.1607	45.31
2	203764809	rs149016309	A	T	3	4.673e-19	0.9175	0.902	0.9879	0.0016	84.42
2	203771260	rs72936834	A	G	3	4.925e-19	0.9177	0.902	0.988	0.0016	84.41
2	203680954	rs72932770	C	T	3	4.957e-19	0.9227	0.9019	0.9886	0.0016	84.5
2	203683990	rs79633844	G	A	3	4.973e-19	0.903	0.9013	0.986	0.0022	83.65
2	203674288	rs72932759	A	G	3	5.003e-19	0.9173	0.9019	0.9878	0.0017	84.32
2	203775475	rs72936852	A	G	3	5.022e-19	0.9178	0.902	0.988	0.0016	84.41
2	203772984	rs72936838	T	C	3	5.038e-19	0.9178	0.902	0.988	0.0016	84.41
6	12764316	rs6916418	A	G	3	5.04e-19	0.2664	1.0696	1.0408	0.162	45.06
2	203773686	rs72936842	G	A	3	5.06e-19	0.9178	0.902	0.988	0.0016	84.41
2	203775712	rs72936856	A	G	3	5.061e-19	0.9179	0.902	0.988	0.0016	84.41
2	203771652	rs114899426	G	C	3	5.123e-19	0.9179	0.9021	0.988	0.0016	84.41
2	203766563	rs72934767	C	T	3	5.154e-19	0.9179	0.9021	0.988	0.0016	84.41
2	203763076	rs77931721	G	T	3	5.157e-19	0.9179	0.9021	0.988	0.0016	84.41
2	203769112	rs114395475	T	C	3	5.181e-19	0.918	0.9021	0.988	0.0016	84.41
2	203769803	rs72936830	T	C	3	5.181e-19	0.918	0.9021	0.988	0.0016	84.41
2	203768786	rs142603618	A	G	3	5.185e-19	0.9189	0.9021	0.9881	0.0016	84.41
2	203654540	rs72932737	A	G	3	5.217e-19	0.9157	0.9015	0.9876	0.002	83.95
2	203661048	rs72932741	T	A	3	5.237e-19	0.9156	0.9016	0.9876	0.002	83.96
2	203679306	rs72932767	C	T	3	5.263e-19	0.9244	0.902	0.9888	0.0015	84.55
2	203773237	rs72936839	A	G	3	5.33e-19	0.9174	0.9021	0.9879	0.0017	84.38
2	203662888	rs72932745	C	A	3	5.389e-19	0.9167	0.9016	0.9878	0.002	83.96
6	12818865	rs1332840	C	G	3	5.458e-19	0.4164	1.0691	1.0348	0.0998	56.6
6	12818865	rs386697222	C	G	3	5.458e-19	0.4164	1.0691	1.0348	0.0998	56.6
2	203774748	rs72936847	A	G	3	5.468e-19	0.9191	0.902	0.9881	0.0017	84.35
2	203679183	rs72932765	T	C	3	5.64e-19	0.9254	0.9021	0.989	0.0015	84.55
6	12817237	rs7764490	G	A	3	5.708e-19	0.4152	1.0691	1.0349	0.1002	56.53
2	203774734	rs72936846	C	G	3	5.761e-19	0.9178	0.902	0.988	0.0017	84.3
6	161108803	rs6455698	T	G	3	6.038e-19	6.038e-19	0.9321	0.9321	0.3819	0
6	134202690	rs2327426	C	T	3	6.054e-19	0.9652	1.0726	1.0029	0.0145	76.39
2	203656554	rs6732078	A	G	3	6.247e-19	0.9144	0.9018	0.9875	0.002	83.86
2	203656846	rs6435168	A	C	3	6.251e-19	0.9161	0.9018	0.9877	0.002	83.94
2	203765756	rs35212307	C	T	3	6.327e-19	0.9206	0.9023	0.9884	0.0016	84.44
6	12764286	rs6916397	A	G	3	6.382e-19	0.2942	1.0694	1.0398	0.1501	47.27
2	203663498	rs72932746	A	G	3	6.502e-19	0.9188	0.9019	0.9881	0.0019	83.99
2	203744454	rs72934745	T	C	3	6.686e-19	0.9659	0.902	0.995	0.0018	84.24
6	12852478	rs4714930	G	T	3	6.783e-19	0.6116	1.0687	1.0258	0.0499	66.63
2	203726502	rs145664840	A	G	3	6.943e-19	0.8816	0.9015	0.9833	0.0026	83.16
2	203663975	rs78128841	T	C	3	6.946e-19	0.9218	0.902	0.9884	0.0016	84.48
6	12774363	rs1412749	G	C	3	7.093e-19	0.3421	1.069	1.0374	0.1276	51.42
2	203650998	rs143911965	A	G	3	7.241e-19	0.917	0.9019	0.9878	0.002	83.92
2	203746816	rs72934749	G	A	3	7.332e-19	0.9204	0.9027	0.9884	0.0017	84.32
11	103660567	rs974819	C	T	3	7.437e-19	5.035e-11	1.0732	1.0741	0.358	2.66
2	203639846	rs72932711	A	T	3	7.575e-19	0.8966	0.9024	0.9854	0.0034	82.43
2	203720774	rs147100405	C	T	3	7.577e-19	0.8907	0.9024	0.9847	0.0027	83.07
2	203726501	rs140606214	C	G	3	7.94e-19	0.8877	0.9017	0.9842	0.0026	83.17
2	203726501	rs386654267	C	G	3	7.94e-19	0.8877	0.9017	0.9842	0.0026	83.17
2	203733989	rs7608755	A	G	3	7.999e-19	0.9221	0.9031	0.9887	0.0017	84.27
6	12803410	rs6919327	G	A	3	8.42e-19	0.3338	1.0687	1.0376	0.1313	50.75
2	203639395	rs72932707	C	T	3	8.613e-19	0.9	0.9026	0.9858	0.0033	82.52
2	203649501	rs72932727	C	G	3	8.764e-19	0.9383	0.9022	0.9907	0.0014	84.73
2	203639501	rs72932709	G	A	3	8.903e-19	0.9008	0.9026	0.9859	0.0032	82.59
9	21964463	rs67226702	A	T	3	9.066e-19	0.08548	0.9104	0.9347	0.1777	42.12
2	203725678	rs115827549	C	A	3	9.082e-19	0.8865	0.9014	0.984	0.0026	83.22
2	203725678	rs1553538775	C	A	3	9.082e-19	0.8865	0.9014	0.984	0.0026	83.22
1	109814880	rs4970834	T	C	3	9.09e-19	0.6899	1.0892	0.9438	0.0008	86.05
2	203642244	rs72932716	G	T	3	9.243e-19	0.8994	0.9025	0.9857	0.0033	82.54
10	91005952	rs2246828	A	G	3	9.287e-19	0.6616	0.9315	0.9773	0.0743	61.53
6	12789038	rs6458460	A	C	3	9.291e-19	0.3186	1.0686	1.0383	0.1361	49.86
6	12817590	rs1412740	G	A	3	9.366e-19	0.4144	1.0688	1.0347	0.1023	56.14
6	134188626	rs10457618	T	C	3	9.536e-19	0.6931	1.0729	1.0211	0.0574	65.02
6	161119239	rs783144	T	C	3	9.751e-19	9.751e-19	1.0746	1.0746	0.4787	0
2	204031137	rs72934601	A	G	3	9.76e-19	0.9	0.9023	0.986	0.0027	83.07
2	204027701	rs146099848	A	G	3	9.851e-19	0.9	0.9023	0.986	0.0027	83.06
1	222786032	rs1909196	C	T	3	1.011e-18	0.6527	0.9301	0.9772	0.0434	68.13
2	203725677	rs115130739	G	A	3	1.038e-18	0.8868	0.9015	0.9841	0.0026	83.21
2	203725677	rs376335086	G	A	3	1.038e-18	0.8868	0.9015	0.9841	0.0026	83.21
2	203650410	rs72932731	G	A	3	1.065e-18	0.9227	0.9024	0.9886	0.002	83.92
6	12784464	rs9296465	G	A	3	1.095e-18	0.3195	1.0685	1.0381	0.1369	49.72
6	134189834	rs12207772	C	T	3	1.098e-18	0.684	1.0728	1.0216	0.0596	64.55
2	203933339	rs72934514	G	A	3	1.107e-18	0.9878	0.9005	0.998	0.0012	85.05
2	203647598	rs72932722	A	C	3	1.11e-18	0.8952	0.9028	0.9852	0.0034	82.37
10	91011681	rs1332327	T	C	3	1.115e-18	0.5768	0.9294	0.9721	0.0968	57.18
2	204036357	rs72936304	G	T	3	1.14e-18	0.9007	0.9024	0.9861	0.0028	83.04
6	134204247	rs12194592	G	A	3	1.142e-18	0.9447	1.0718	1.0044	0.02	74.45
6	12795621	rs6924150	T	C	3	1.189e-18	0.3207	1.0683	1.0379	0.1372	49.66
10	91008873	rs2250645	T	C	3	1.233e-18	0.6493	0.9317	0.9767	0.0773	60.94
6	12787449	rs944766	T	C	3	1.265e-18	0.3146	1.0683	1.0382	0.1392	49.28
6	12787247	rs1412751	A	G	3	1.3e-18	0.3148	1.0683	1.0382	0.1393	49.27
2	203646934	rs72932720	G	C	3	1.333e-18	0.9011	0.9031	0.986	0.0033	82.46
6	12791802	rs4714866	A	G	3	1.338e-18	0.285	1.0682	1.0394	0.1497	47.35
6	12780185	rs6938417	A	G	3	1.341e-18	0.3206	1.0683	1.0379	0.1381	49.49
6	12788283	rs2015764	A	G	3	1.353e-18	0.3139	1.0682	1.0382	0.1397	49.19
6	12789191	rs6458461	T	C	3	1.374e-18	0.3139	1.0682	1.0382	0.1398	49.18
6	134173151	rs12202017	G	A	3	1.39e-18	0.6998	1.0724	1.0206	0.06	64.47
6	134184826	rs34523729	A	C	3	1.397e-18	0.7091	1.0725	1.0201	0.0553	65.45
6	12791878	rs4714868	C	T	3	1.398e-18	0.3151	1.0682	1.0381	0.1396	49.22
6	12807877	rs7762547	A	C	3	1.404e-18	0.3181	1.0683	1.038	0.1385	49.41
2	204050474	rs72936323	G	T	3	1.436e-18	0.863	0.9027	0.9813	0.0036	82.21
6	12782602	rs9463110	G	T	3	1.449e-18	0.3173	1.0682	1.038	0.1394	49.24
2	203662197	rs6705330	G	A	3	1.477e-18	0.9211	0.903	0.9885	0.0021	83.77
1	109815252	rs611917	G	A	3	1.501e-18	0.952	1.0741	0.9934	0.0035	82.34
2	203647646	rs72932723	G	A	3	1.509e-18	0.9029	0.9032	0.9862	0.0032	82.57
2	204015972	rs140201293	C	T	3	1.51e-18	0.9686	0.9016	0.9952	0.0024	83.44
6	12778864	rs9463106	A	G	3	1.548e-18	0.3691	1.0681	1.0356	0.1133	54.08
6	12775753	rs6941422	C	T	3	1.569e-18	0.3633	1.0684	1.0362	0.1241	52.07
6	12777449	rs7757205	A	G	3	1.603e-18	0.3074	1.0683	1.0386	0.1418	48.81
2	204040296	rs72936309	T	G	3	1.614e-18	0.9015	0.9027	0.9863	0.0028	82.99
10	91010479	rs2243547	C	A	3	1.748e-18	0.4153	0.9324	0.9655	0.1493	47.41
6	134171132	rs1535616	T	C	3	2.123e-18	0.7308	1.0719	1.0187	0.0537	65.81
2	204070956	rs72936353	G	A	3	2.129e-18	0.8629	0.9031	0.9814	0.0039	82
6	12780032	rs6922969	C	T	3	2.363e-18	0.3342	1.0677	1.0371	0.1358	49.91
2	204064839	rs72936348	T	C	3	2.369e-18	0.8856	0.903	0.9844	0.0038	82.05
6	134193910	rs17062991	A	G	3	2.424e-18	0.7424	1.0719	1.018	0.0493	66.78
2	204056678	rs72936332	C	T	3	2.454e-18	0.8907	0.903	0.985	0.0035	82.28
6	134193714	rs13218281	G	T	3	2.499e-18	0.7424	1.0719	1.018	0.0493	66.77
12	112059557	rs11065979	T	C	3	2.546e-18	0.9644	0.932	1.0042	0.0563	65.25
2	204054141	rs72936326	T	C	3	2.587e-18	0.891	0.9031	0.9851	0.0035	82.27
2	203649341	rs72932725	A	G	3	2.637e-18	0.891	0.9034	0.9837	0.0016	84.47
2	203745885	rs6725887	C	T	3	2.65e-18	0.975	0.9036	0.9963	0.0018	84.19
6	134186165	rs1832181	G	C	3	2.755e-18	0.7548	1.0718	1.0172	0.0473	67.22
6	161108536	rs6935921	T	C	3	2.857e-18	1.725e-05	0.9336	0.9378	0.3406	7.15
6	134196327	rs7769943	T	C	3	2.975e-18	0.7475	1.0716	1.0176	0.0438	68.04
6	134195719	rs12192720	A	G	3	3.042e-18	0.7454	1.0716	1.0178	0.0494	66.76
6	160424890	rs144078421	A	G	3	3.048e-18	0.006694	0.7414	0.7568	0.3586	2.48
9	136145974	rs2769071	G	A	3	3.637e-18	3.637e-18	0.9354	0.9354	0.7385	0
6	134184972	rs2105092	A	G	3	3.855e-18	0.7648	1.0714	1.0166	0.0464	67.43
2	203673072	rs386654265	C	A	3	4.06e-18	0.9232	0.9023	0.9887	0.0016	84.46
2	203673072	rs80087860	C	A	3	4.06e-18	0.9232	0.9023	0.9887	0.0016	84.46
6	134196381	rs7769954	G	A	3	4.272e-18	0.7339	1.0713	1.0184	0.0521	66.15
6	134159976	rs9285476	G	C	3	4.39e-18	0.6279	1.0715	1.0244	0.0742	61.55
9	136137106	rs687289	A	G	3	4.636e-18	4.636e-18	0.9356	0.9356	0.8373	0
2	204081675	rs116219813	T	C	3	4.671e-18	0.8658	0.9038	0.9819	0.004	81.89
6	12800332	rs17617207	A	G	3	4.729e-18	0.3353	1.0675	1.037	0.1355	49.97
9	136146227	rs676457	T	A	3	4.828e-18	4.828e-18	0.9357	0.9357	0.7327	0
1	222779187	rs4618978	G	C	3	4.839e-18	0.6397	0.9322	0.977	0.051	66.39
9	136144873	rs491626	T	C	3	4.891e-18	4.891e-18	0.9356	0.9356	0.7368	0
6	134172346	rs7752775	G	C	3	5.002e-18	0.7408	1.0714	1.018	0.0529	65.99
9	136145471	rs582118	G	A	3	5.124e-18	5.124e-18	0.9358	0.9358	0.7302	0
9	136144960	rs492488	A	G	3	5.296e-18	5.296e-18	0.9358	0.9358	0.7361	0
9	136144427	rs8176663	C	T	3	5.303e-18	5.303e-18	0.9358	0.9358	0.7367	0
9	136146664	rs674302	A	T	3	5.338e-18	5.338e-18	0.9358	0.9358	0.7325	0
9	136145240	rs495203	T	C	3	5.571e-18	5.571e-18	0.9358	0.9358	0.7408	0
2	203990789	rs72934556	G	T	3	5.71e-18	0.995	0.9022	0.9992	0.0015	84.56
11	103696851	rs1384705	T	C	3	5.757e-18	5.757e-18	1.0713	1.0713	0.467	0
9	136147160	rs554833	T	C	3	5.842e-18	5.842e-18	0.9359	0.9359	0.7155	0
6	134159622	rs1966248	T	A	3	6.1e-18	0.734	1.071	1.0189	0.0427	68.3
2	203734365	rs3845800	T	A	3	6.125e-18	0.9785	0.9045	0.9969	0.0019	84.06
9	136143372	rs545971	T	C	3	6.153e-18	6.153e-18	0.9359	0.9359	0.7404	0
9	136145484	rs582094	T	A	3	6.316e-18	6.316e-18	0.9359	0.9359	0.7348	0
9	136144994	rs493246	A	G	3	6.386e-18	6.386e-18	0.9359	0.9359	0.7355	0
2	203676105	rs115400054	T	C	3	6.389e-18	0.9747	0.9027	1.0043	0.0007	86.15
2	203832120	rs72928605	G	A	3	6.48e-18	0.9712	0.9024	1.0049	0.0007	86.15
6	160865645	rs7769879	C	G	3	6.903e-18	6.903e-18	0.9363	0.9363	0.4163	0
2	203744610	rs148513392	A	G	3	7.046e-18	0.9203	0.9019	1.0138	0.0007	86.27
6	161224445	rs79261638	C	T	3	7.084e-18	0.7443	0.8219	0.9343	0.2541	27.02
12	112486818	rs17696736	G	A	3	7.117e-18	0.7988	0.9338	0.9822	0.076	61.2
11	103693627	rs11226029	A	G	3	7.901e-18	7.901e-18	1.0709	1.0709	0.468	0
9	136137065	rs687621	G	A	3	8.259e-18	8.259e-18	0.9362	0.9362	0.8474	0
6	160863532	rs2048327	C	T	3	8.779e-18	0.00144	0.9362	0.9424	0.3367	8.13
6	134198175	rs1967917	A	G	3	8.941e-18	0.7309	1.071	1.0185	0.0535	65.84
6	12786272	rs9472551	A	C	3	9.142e-18	0.3036	1.0668	1.0381	0.1477	47.71
6	134196674	rs12524865	A	C	3	9.814e-18	0.7273	1.0705	1.0186	0.0554	65.45
6	12819572	rs7776079	G	A	3	1.013e-17	0.5545	1.0669	1.0277	0.0696	62.48
6	12798477	rs7757858	C	A	3	1.017e-17	0.3289	1.0667	1.0369	0.1413	48.9
2	203755743	rs72934760	A	G	3	1.083e-17	0.9331	0.9058	0.9904	0.002	83.89
6	160872151	rs1810126	T	C	3	1.183e-17	0.0966	0.9368	0.9527	0.2779	21.91
9	136146431	rs527210	T	C	3	1.256e-17	1.256e-17	0.9358	0.9358	0.7305	0
9	136146077	rs676996	G	T	3	1.476e-17	1.476e-17	0.9362	0.9362	0.7302	0
6	12780990	rs1572002	A	G	3	1.497e-17	0.3106	1.0664	1.0375	0.1488	47.52
9	136149229	rs505922	C	T	3	1.571e-17	1.571e-17	0.9366	0.9366	0.9943	0
1	222936031	rs28521319	G	A	3	1.594e-17	0.7365	0.9323	0.9821	0.0361	69.89
2	203783009	rs4673240	T	C	3	1.62e-17	0.9734	1.102	1.004	0.0014	84.74
6	160867159	rs9355288	A	G	3	1.762e-17	0.04412	0.9371	0.9494	0.3009	16.73
6	134159399	rs1969783	T	C	3	2.058e-17	0.632	1.0699	1.0237	0.0783	60.75
6	12855542	rs7454135	T	G	3	2.157e-17	0.5014	0.9385	0.9708	0.0856	59.32
6	12864134	rs9472752	T	C	3	2.19e-17	0.5934	0.9384	0.9744	0.0588	64.71
9	136149500	rs529565	C	T	3	2.215e-17	2.215e-17	0.9368	0.9368	0.967	0
6	160598596	rs9456508	G	T	3	2.261e-17	2.261e-17	0.852	0.852	0.4308	0
12	112083162	rs11065991	T	C	3	2.273e-17	0.9206	0.9335	0.9916	0.0921	58.07
9	136154867	rs495828	T	G	3	2.299e-17	2.299e-17	0.926	0.926	0.7512	0
9	136146046	rs677355	A	G	3	2.472e-17	2.472e-17	0.9366	0.9366	0.7289	0
1	222859498	rs35175385	A	G	3	2.809e-17	0.5771	0.9324	0.9738	0.0621	64.02
1	222859490	rs34032254	A	G	3	2.886e-17	0.5769	0.9324	0.9738	0.0622	63.99
9	136143442	rs612169	G	A	3	2.944e-17	2.944e-17	0.937	0.937	0.736	0
6	160872652	rs3088442	A	G	3	2.983e-17	0.07683	0.9375	0.9519	0.2881	19.63
6	160858188	rs2292334	A	G	3	2.986e-17	2.986e-17	0.9374	0.9374	0.4253	0
9	136142203	NA	C	A	3	3.267e-17	3.267e-17	0.9374	0.9374	0.7288	0
9	136154168	rs579459	C	T	3	3.449e-17	3.449e-17	0.9262	0.9262	0.7555	0
6	160868668	rs3918286	G	A	3	3.482e-17	0.02738	0.9375	0.9483	0.3105	14.51
6	160868654	rs1207685593	T	C	3	3.499e-17	0.02804	0.9375	0.9483	0.3101	14.6
6	160868654	rs3918285	T	C	3	3.499e-17	0.02804	0.9375	0.9483	0.3101	14.6
9	136154304	NA	T	C	3	3.542e-17	3.542e-17	0.9262	0.9262	0.757	0
2	203664929	rs76122535	G	C	3	3.791e-17	0.9517	0.9083	0.993	0.002	83.85
6	161028908	rs6926896	G	C	3	3.971e-17	3.971e-17	1.0744	1.0744	0.545	0
9	136153875	rs651007	T	C	3	4.692e-17	4.692e-17	0.9262	0.9262	0.7554	0
6	161069653	rs7770685	T	A	3	4.706e-17	4.706e-17	1.0744	1.0744	0.5511	0
9	136151806	rs600038	C	T	3	4.874e-17	4.874e-17	0.9265	0.9265	0.7638	0
1	222930776	rs61825253	G	A	3	5.298e-17	0.7581	0.9342	0.9837	0.0371	69.64
9	136143212	rs544873	A	G	3	5.333e-17	5.333e-17	0.9384	0.9384	0.7984	0
6	161067992	rs62442784	C	T	3	5.416e-17	5.416e-17	1.0741	1.0741	0.5881	0
9	136145118	rs494242	T	C	3	5.579e-17	5.579e-17	0.9385	0.9385	0.7975	0
6	161029728	rs13202636	C	T	3	5.824e-17	5.824e-17	1.0742	1.0742	0.547	0
9	136142355	rs643434	A	G	3	5.967e-17	5.967e-17	0.9386	0.9386	0.7983	0
2	204151503	rs72938351	G	A	3	5.999e-17	0.8993	0.8991	1.018	0.0012	85.16
1	222936058	rs28654270	G	A	3	6.394e-17	0.7367	0.9341	0.9824	0.04	68.94
9	136142217	rs644234	G	T	3	6.395e-17	6.395e-17	0.9387	0.9387	0.7983	0
6	160608804	rs16891156	C	A	3	6.397e-17	6.397e-17	0.8463	0.8463	0.3982	0
1	222919895	rs2378607	G	T	3	6.593e-17	0.7414	0.9347	0.9829	0.0381	69.4
1	222935479	rs1274102577	T	C	3	6.656e-17	0.746	0.9342	0.983	0.0388	69.23
1	222935479	rs61825254	T	C	3	6.656e-17	0.746	0.9342	0.983	0.0388	69.23
6	12865649	rs9296495	G	A	3	6.775e-17	0.5858	0.939	0.9743	0.0629	63.85
2	85762048	rs10176176	T	A	3	7.037e-17	0.6664	0.9405	0.9787	0.0611	64.23
6	160292603	rs9457761	G	C	3	7.662e-17	7.662e-17	0.7509	0.7509	0.5374	0
2	203880834	rs4675310	A	G	3	7.726e-17	0.9667	1.1017	1.0049	0.0018	84.23
12	112072424	rs11065987	G	A	3	7.912e-17	0.9363	0.9348	0.9932	0.0898	58.51
6	161398803	rs117379529	T	C	3	8.29e-17	8.29e-17	0.8229	0.8229	0.5386	0
6	161019866	rs6926458	G	A	3	9.346e-17	9.346e-17	1.0738	1.0738	0.5145	0
2	203833018	rs149268645	A	G	3	9.434e-17	0.9607	0.9076	1.0065	0.0012	85.12
1	222927394	rs12749296	A	G	3	9.579e-17	0.7203	0.9349	0.9818	0.0441	67.97
6	12781416	rs9381391	C	T	3	1.024e-16	0.2547	0.9395	0.9626	0.173	43
2	203880992	rs2351524	C	T	3	1.119e-16	0.9639	1.1011	1.0053	0.0018	84.24
15	79141784	rs7173743	C	T	3	1.147e-16	0.5337	1.0632	1.0372	0.023	73.48
15	79141703	rs4344704	A	T	3	1.171e-16	0.5337	1.0632	1.0372	0.023	73.48
1	222925935	rs34885880	C	T	3	1.181e-16	0.7533	0.9353	0.9837	0.0394	69.07
6	161067892	rs6905073	T	G	3	1.226e-16	0.2647	1.0657	1.04	0.1781	42.05
1	222936354	rs61825258	A	G	3	1.302e-16	0.7148	0.9342	0.9813	0.0415	68.57
1	222937187	rs28765200	T	C	3	1.495e-16	0.7101	0.9345	0.9811	0.0445	67.87
6	161023165	rs9355297	G	C	3	1.597e-16	5.892e-13	1.0733	1.0727	0.3649	0.8
1	222881372	rs61824331	T	C	3	1.616e-16	0.5163	0.9349	0.9718	0.0825	59.92
2	203808532	rs140244541	A	G	3	1.619e-16	0.864	0.9175	0.98	0.001	85.58
6	134209837	rs2327429	C	T	3	1.637e-16	0.992	1.0689	1.0006	0.0293	71.67
1	222923001	rs2068814	G	A	3	1.638e-16	0.746	0.9356	0.9833	0.0392	69.12
6	161019138	rs12175867	C	T	3	1.646e-16	0.0001117	1.0733	1.0677	0.3378	7.85
6	161024171	rs6940254	G	C	3	1.649e-16	2.032e-13	1.0732	1.0728	0.3654	0.67
12	112610714	rs11066188	A	G	3	1.935e-16	0.7192	0.9352	0.976	0.0917	58.14
6	134151297	rs12193973	T	C	3	2.071e-16	0.8865	1.0672	1.0083	0.0448	67.81
6	161026764	rs35600881	A	G	3	2.151e-16	0.001207	1.0729	1.0648	0.3217	11.82
1	55505647	NA	T	G	3	2.469e-16	2.469e-16	1.3379	1.3379	0.5626	0
9	22012051	rs13298881	C	T	3	2.537e-16	0.848	0.8961	0.9706	0.0003	87.67
1	222937735	rs6700083	C	T	3	2.554e-16	0.8064	0.9349	0.9867	0.0322	70.89
1	222899427	rs17532708	C	T	3	2.603e-16	0.4718	0.9353	0.9698	0.0962	57.28
1	222939314	rs35300015	G	A	3	2.683e-16	0.5455	0.9348	0.9729	0.0784	60.72
9	136144284	NA	A	T	3	2.771e-16	2.771e-16	0.9372	0.9372	0.7378	0
1	222906294	rs12043288	G	A	3	2.952e-16	0.4472	0.9354	0.9688	0.1017	56.25
10	91002845	rs1320496	T	C	3	2.996e-16	0.9954	0.9404	1.0004	0.0154	76.03
12	112273499	rs11513729	T	C	3	3.169e-16	0.7959	0.935	0.9818	0.0957	57.39
6	134150561	rs4895388	A	G	3	3.185e-16	0.688	1.0664	1.0201	0.0704	62.31
9	136143121	NA	C	T	3	3.365e-16	3.365e-16	0.9396	0.9396	0.7992	0
1	222939905	rs2378603	A	G	3	3.531e-16	0.5292	0.935	0.9723	0.0818	60.06
9	136143120	NA	G	A	3	3.578e-16	3.578e-16	0.9396	0.9396	0.7992	0
6	134153509	rs2876224	A	G	3	3.816e-16	0.7176	1.0659	1.0184	0.0638	63.66
12	112591686	rs17630235	A	G	3	4.127e-16	0.7396	0.9358	0.9776	0.0893	58.6
2	204121145	rs115600411	G	C	3	4.151e-16	0.9236	0.9099	0.9899	0.0055	80.81
2	85764006	rs3755014	T	C	3	4.499e-16	0.6248	0.9423	0.9772	0.0775	60.9
2	85764041	rs3755015	A	G	3	4.75e-16	0.6245	0.9423	0.9772	0.0778	60.85
6	134152627	rs6906375	G	C	3	4.802e-16	0.7199	1.0657	1.0183	0.0639	63.64
9	22053591	rs11790231	A	G	3	5.368e-16	0.8924	0.9026	0.979	0	92.36
9	22082375	rs1547705	C	A	3	5.425e-16	0.8183	0.9043	1.0327	0.0001	89.87
6	12818142	rs4711841	C	G	3	5.629e-16	0.6683	1.0654	1.0211	0.0642	63.58
9	136139265	rs657152	A	C	3	5.664e-16	5.664e-16	0.9404	0.9404	0.8637	0
6	160884275	rs2063346	T	C	3	5.719e-16	0.2064	0.9399	0.9596	0.2548	26.85
6	160883294	rs3106162	C	T	3	6.12e-16	0.04761	0.94	0.9517	0.3053	15.71
19	11188899	rs112374545	T	C	3	6.151e-16	0.883	1.1043	0.9832	0.0054	80.83
1	109817245	rs11102967	T	C	3	6.218e-16	0.7734	0.9371	1.0356	0.0001	88.84
6	160882029	rs2063347	A	G	3	6.321e-16	0.2142	0.9401	0.96	0.2532	27.21
2	85763274	rs6714157	G	A	3	6.529e-16	0.6206	0.9424	0.9771	0.0793	60.54
1	222911960	rs4282830	T	G	3	6.603e-16	0.5123	0.9361	0.972	0.0874	58.97
21	35596842	rs9976596	C	T	3	7.013e-16	0.8355	0.917	0.9716	0	91.12
6	134156979	rs11154750	T	A	3	7.089e-16	0.7056	1.0654	1.0188	0.0745	61.5
2	85763520	rs6743030	T	C	3	7.832e-16	0.7477	0.9427	0.9831	0.0484	66.99
6	160911596	rs147555597	A	G	3	8.156e-16	0.4289	0.703	2.1052	0.0075	79.58
6	12850534	rs9395172	G	A	3	8.221e-16	0.5361	0.9416	0.9736	0.0914	58.21
1	109819296	rs3902354	A	C	3	8.222e-16	0.7169	0.9374	1.0484	0	90.72
2	85760395	rs6731005	T	C	3	9.012e-16	0.5941	0.9426	0.976	0.088	58.85
2	85773061	rs12473819	G	A	3	9.551e-16	0.5444	0.9429	0.9744	0.108	55.07
6	161551176	rs55754459	G	A	3	9.621e-16	9.621e-16	0.8288	0.8288	0.5562	0
2	85762761	rs10179195	G	A	3	9.988e-16	0.7485	0.943	0.9832	0.0491	66.83
1	222936769	rs61825259	C	T	3	1.064e-15	0.7447	0.9363	0.9834	0.0443	67.91
12	112906415	rs11066320	G	A	3	1.142e-15	0.2782	1.0673	1.0482	0.2052	36.85
2	204154677	rs114407963	T	A	3	1.157e-15	0.9476	0.9098	1.008	0.0033	82.53
10	91007470	rs2250781	A	C	3	1.157e-15	0.544	0.9413	0.9709	0.1046	55.71
2	204158375	rs114863726	A	G	3	1.19e-15	0.9512	0.9091	1.0075	0.0032	82.64
1	222938770	rs146451521	G	A	3	1.202e-15	0.8095	0.936	0.987	0.0318	71.01
19	11188153	rs55791371	C	A	3	1.325e-15	0.8517	1.1038	0.9794	0.009	78.79
2	85761417	rs6705971	C	A	3	1.329e-15	0.7531	0.9429	0.9834	0.0478	67.11
2	85769711	rs1078004	G	C	3	1.335e-15	0.7656	0.9433	0.9846	0.0521	66.16
19	11188164	rs56125973	C	T	3	1.351e-15	0.8475	1.1035	0.9783	0.0062	80.34
6	12880131	rs4711858	C	T	3	1.354e-15	1.354e-15	1.0718	1.0718	0.3854	0
2	85761654	rs10175792	G	A	3	1.41e-15	0.7542	0.9432	0.9835	0.0484	66.97
10	44745315	rs589655	G	C	3	1.437e-15	0.9267	1.0936	1.0081	0.0022	83.61
2	85774676	rs6547621	A	G	3	1.577e-15	0.7758	0.9434	0.9852	0.05	66.61
10	91010313	rs2243548	T	C	3	1.61e-15	0.5335	0.9414	0.9706	0.1098	54.73
2	85764960	rs1446668	T	G	3	1.636e-15	0.6111	0.9432	0.9765	0.0819	60.04
2	85764960	rs386648105	T	G	3	1.636e-15	0.6111	0.9432	0.9765	0.0819	60.04
10	91010157	rs2250398	G	A	3	1.648e-15	0.5354	0.9414	0.9706	0.1079	55.08
19	11189272	rs113722226	C	T	3	1.65e-15	0.8463	1.1027	0.9781	0.0057	80.64
6	12817667	rs1412741	G	A	3	1.675e-15	0.6687	1.0646	1.0209	0.0666	63.08
21	35595821	rs9305545	G	A	3	1.707e-15	0.7499	0.9175	0.9551	0	91.38
12	112200150	rs2013002	C	T	3	1.708e-15	0.7956	1.0671	1.0187	0.0696	62.49
19	11189205	rs148898583	G	C	3	1.717e-15	0.8509	1.1032	0.9793	0.0084	79.1
19	11188850	rs112898275	C	T	3	1.725e-15	0.8468	1.103	0.9781	0.0056	80.74
2	204196618	rs116426890	T	C	3	1.751e-15	0.9736	0.9084	0.9962	0.0058	80.55
19	11188247	rs56289821	A	G	3	1.773e-15	0.8811	1.1035	0.9834	0.0084	79.1
6	161074440	rs1406889	A	C	3	1.8e-15	1.8e-15	0.9342	0.9342	0.5243	0
10	44750479	rs606314	G	C	3	1.8e-15	0.9299	1.0934	1.0078	0.0021	83.75
6	161078234	rs1830522	G	T	3	1.859e-15	1.859e-15	0.9343	0.9343	0.7399	0
1	109822008	rs4970837	T	G	3	1.88e-15	0.7271	0.938	1.046	0	90.53
10	44777560	rs1657346	C	G	3	1.927e-15	0.8944	1.095	1.0121	0.0016	84.48
19	11190292	rs112032422	C	T	3	2.017e-15	0.896	1.1035	0.9857	0.0093	78.64
19	11188117	rs55997232	T	C	3	2.039e-15	0.8433	1.103	0.9782	0.0081	79.25
6	134206805	rs6569913	G	A	3	2.237e-15	0.9713	0.9389	0.9978	0.0358	69.98
2	85783128	rs6738645	G	T	3	2.256e-15	0.7859	0.9437	0.986	0.0521	66.16
2	85772548	rs7605975	T	C	3	2.343e-15	0.7769	0.9437	0.9853	0.0508	66.44
2	85761279	rs556865794	T	A	3	2.439e-15	0.7783	0.9427	0.9851	0.0499	66.63
2	85761279	rs6705839	T	A	3	2.439e-15	0.7783	0.9427	0.9851	0.0499	66.63
6	12849031	rs9296487	T	C	3	2.502e-15	0.4584	0.9421	0.9708	0.1127	54.18
19	11190873	rs73015013	T	C	3	2.506e-15	0.8326	1.1016	0.976	0.0051	81.06
2	85788175	rs7568458	A	T	3	2.666e-15	0.871	0.9435	0.9911	0.0407	68.77
19	45382675	rs41290120	A	G	3	2.715e-15	0.8764	1.168	1.0349	0.1231	52.27
10	91004668	rs2246949	T	C	3	2.784e-15	0.5487	0.942	0.9716	0.1083	55.01
19	11189764	rs73015011	C	T	3	2.929e-15	0.8216	1.1015	0.9741	0.0045	81.46
2	85796101	rs11891260	C	G	3	3.114e-15	0.338	0.9438	0.9671	0.1706	43.45
6	12827334	rs9349346	A	T	3	3.272e-15	0.4808	0.9426	0.9719	0.1102	54.66
2	85758144	rs6750847	T	A	3	3.28e-15	0.7035	0.9433	0.9821	0.0896	58.55
6	12851768	rs6917097	T	C	3	3.339e-15	0.5185	0.9425	0.9733	0.1008	56.41
9	136149098	rs8176645	A	T	3	3.367e-15	3.367e-15	0.9377	0.9377	0.7419	0
10	44742572	rs1746045	A	G	3	3.436e-15	0.9179	1.0919	1.0091	0.0018	84.11
6	134159152	rs4895389	T	C	3	3.447e-15	0.6568	1.0637	1.0209	0.0914	58.2
2	85759127	rs17026396	C	T	3	3.454e-15	0.7043	0.9432	0.9821	0.0891	58.65
19	11190652	rs142130958	A	G	3	3.478e-15	0.8394	1.1015	0.9776	0.0078	79.4
10	91011692	rs1332326	G	T	3	3.502e-15	0.1497	0.9406	0.9551	0.2504	27.78
6	134226147	rs162185	C	T	3	3.516e-15	0.3798	1.0625	1.0344	0.1762	42.4
19	11187611	rs111989435	G	A	3	3.546e-15	0.811	1.1006	0.9733	0.0061	80.36
10	44744252	rs513792	T	C	3	3.559e-15	0.9178	1.0919	1.0091	0.0018	84.15
2	85754342	rs13394343	A	C	3	3.79e-15	0.7383	0.9434	0.9837	0.0876	58.93
19	11191729	rs138294113	T	C	3	3.803e-15	0.8354	1.1014	0.977	0.0075	79.54
19	11197598	rs73015024	T	G	3	3.886e-15	0.8322	1.1013	0.9765	0.0076	79.52
2	85759494	rs59877521	T	C	3	3.899e-15	0.7048	0.9436	0.9822	0.0905	58.37
10	91014061	rs2266008	G	A	3	3.965e-15	0.6499	0.9375	0.9753	0.0556	65.4
2	85758790	rs2044474	A	G	3	3.975e-15	0.7029	0.9436	0.9821	0.0909	58.31
19	11187358	rs144826254	G	T	3	4.378e-15	0.8127	1.1012	0.9741	0.0084	79.06
19	11190074	rs112107114	A	G	3	4.451e-15	0.8316	1.1011	0.9758	0.005	81.13
6	12872220	rs4714946	A	G	3	4.5e-15	4.5e-15	1.0704	1.0704	0.3779	0
2	85738374	rs7591175	T	G	3	4.759e-15	0.588	0.9433	0.977	0.1232	52.24
19	11202306	rs6511720	T	G	3	5.174e-15	0.9358	1.1014	0.9916	0.0139	76.61
10	44736544	rs545025	T	C	3	5.24e-15	0.933	1.0914	1.0075	0.0017	84.26
2	85755357	rs6739015	G	A	3	5.242e-15	0.7511	0.9438	0.9845	0.0859	59.26
2	85754450	rs6735152	C	A	3	5.25e-15	0.7488	0.9435	0.9842	0.0853	59.37
1	222837594	rs2270707	A	G	3	5.271e-15	5.271e-15	0.9298	0.9298	0.4059	0
10	44736784	rs629213	T	C	3	5.281e-15	0.9335	1.0914	1.0074	0.0017	84.26
10	44739594	rs676966	T	C	3	5.31e-15	0.9652	1.0915	1.0041	0.0009	85.84
19	11190110	rs115594766	G	A	3	5.312e-15	0.8261	1.1008	0.975	0.005	81.16
2	85756375	rs6714709	G	C	3	5.326e-15	0.7443	0.9438	0.9841	0.0877	58.92
12	112871372	rs11066301	G	A	3	5.382e-15	0.5599	0.9382	0.9674	0.14	49.15
2	85757371	rs386648104	A	G	3	5.409e-15	0.7093	0.9438	0.9825	0.0902	58.43
2	85757371	rs6719046	A	G	3	5.409e-15	0.7093	0.9438	0.9825	0.0902	58.43
2	85757379	rs6733913	C	T	3	5.449e-15	0.7093	0.9438	0.9825	0.0902	58.43
10	44740698	rs661697	T	G	3	5.458e-15	0.9382	1.0914	1.0069	0.0016	84.44
2	85755928	rs6547620	T	C	3	5.475e-15	0.7438	0.9438	0.9841	0.0878	58.89
19	11187422	rs112736558	C	T	3	5.953e-15	0.8103	1.1004	0.9732	0.0062	80.36
10	44756557	rs523297	T	C	3	5.958e-15	0.8898	1.0915	1.0132	0.0006	86.46
10	44737246	rs617019	A	G	3	6.412e-15	0.932	1.0915	1.0076	0.0017	84.28
10	44738932	rs680091	A	G	3	6.417e-15	0.9677	1.0908	1.0038	0.0009	85.74
19	11193091	rs112552009	G	T	3	6.481e-15	0.8937	1.1013	0.9855	0.0103	78.16
10	44741256	rs494207	A	G	3	6.502e-15	0.6391	1.0844	1.0347	0.0062	80.36
19	11189937	rs114821903	A	T	3	6.861e-15	0.8258	1.1005	0.9748	0.0048	81.25
15	79139000	rs11637783	C	T	3	6.879e-15	0.6358	1.0604	1.0309	0.0101	78.23
6	12821491	rs6915402	A	T	3	6.966e-15	0.5814	0.9431	0.9757	0.0798	60.44
10	44771559	rs553758	T	C	3	7.115e-15	0.9805	1.092	1.0025	0.0002	88.38
19	11189980	rs138175288	A	C	3	7.407e-15	0.8263	1.1006	0.9749	0.0048	81.26
2	85754563	rs6721924	C	T	3	7.498e-15	0.749	0.9439	0.9843	0.0867	59.11
6	160978997	rs12210186	G	A	3	8.05e-15	0.9565	0.9149	0.9944	0.1601	45.42
15	79132206	rs11072810	C	T	3	8.108e-15	0.7698	0.9444	0.9841	0.0455	67.64
6	12826479	rs9349344	T	C	3	8.289e-15	0.5934	0.9436	0.9764	0.0788	60.64
2	85742175	rs2166529	T	G	3	8.376e-15	0.5961	0.9437	0.9774	0.1233	52.22
12	112684221	rs7953257	T	A	3	8.432e-15	0.7732	1.0662	1.0187	0.077	61
2	85809989	rs1561198	T	C	3	9.11e-15	0.6775	0.9446	0.9816	0.09	58.47
15	79138478	rs4420501	T	A	3	9.118e-15	0.5966	1.0598	1.0339	0.0124	77.22
19	11197261	rs12151108	A	G	3	9.138e-15	0.8274	1.1001	0.9759	0.0077	79.47
15	79138908	rs4439728	G	A	3	9.418e-15	0.5968	1.0598	1.0339	0.0124	77.21
15	79132644	rs11632963	A	G	3	9.646e-15	0.7946	0.9444	0.9854	0.0386	69.27
10	44742441	rs1657348	T	G	3	9.648e-15	0.6471	1.0837	1.0342	0.006	80.45
15	79140111	rs11072812	T	C	3	9.754e-15	0.5971	1.0598	1.0338	0.0124	77.21
15	79126536	rs62011004	T	C	3	9.926e-15	0.7763	0.944	0.9835	0.0327	70.76
10	44741179	rs649192	C	G	3	1.002e-14	0.6249	1.0836	1.0354	0.008	79.3
19	11187324	rs143020224	G	C	3	1.017e-14	0.8127	1.0996	0.9738	0.0067	80.03
10	44480694	rs1870635	T	C	3	1.026e-14	0.8193	0.9424	1.0149	0.0067	80.04
10	44743636	rs617542	A	G	3	1.045e-14	0.6481	1.0835	1.0341	0.0061	80.42
21	35606344	rs9977093	A	G	3	1.053e-14	0.7155	0.9138	1.0723	0	95.53
10	44742911	rs621168	G	A	3	1.055e-14	0.6482	1.0835	1.0341	0.0061	80.42
10	44742971	rs546659	A	G	3	1.056e-14	0.6482	1.0835	1.0341	0.0061	80.42
15	79126561	rs12908341	G	T	3	1.057e-14	0.7651	0.9441	0.9829	0.0354	70.06
6	12938341	rs13209002	T	C	3	1.083e-14	0.8397	0.9126	1.023	0.056	65.3
15	79140692	rs4567668	C	T	3	1.083e-14	0.5903	1.0597	1.0341	0.0137	76.71
10	44481673	rs988739	A	G	3	1.11e-14	0.8161	0.9425	1.0151	0.006	80.48
10	44742925	rs546758	C	T	3	1.117e-14	0.6228	1.0834	1.0356	0.0079	79.32
21	35606199	rs9977419	A	T	3	1.118e-14	0.7152	0.9138	1.0724	0	95.53
1	222819221	rs1909197	A	G	3	1.129e-14	1.129e-14	0.9309	0.9309	0.4282	0
10	44742021	rs2760670	T	G	3	1.135e-14	0.652	1.0834	1.0338	0.0059	80.49
9	136146597	rs550057	T	C	3	1.143e-14	1.143e-14	0.9363	0.9363	0.9489	0
10	44741710	rs646890	T	C	3	1.143e-14	0.6547	1.0834	1.0334	0.006	80.45
21	35600505	rs9980618	T	C	3	1.159e-14	0.7752	0.9163	1.0583	0	95.95
10	44480811	rs1870634	G	T	3	1.204e-14	0.8082	0.9424	1.016	0.0067	80.02
6	161068320	rs4708876	G	C	3	1.208e-14	0.261	1.059	1.0388	0.1754	42.56
6	160845035	rs12209391	A	G	3	1.216e-14	1.216e-14	0.921	0.921	0.9043	0
6	12880109	rs4711857	T	C	3	1.234e-14	0.3101	1.0687	1.0415	0.1318	50.65
2	85767735	rs2028900	T	C	3	1.257e-14	0.9764	0.9447	0.9983	0.0286	71.86
10	44744110	rs605414	T	C	3	1.341e-14	0.6305	1.0832	1.0351	0.0074	79.61
2	203777903	rs6719001	A	G	3	1.472e-14	0.9385	0.9082	0.9912	0.0022	83.64
10	44744566	rs2781543	G	T	3	1.484e-14	0.6248	1.0847	1.0361	0.0068	79.96
10	44729599	rs1704218	T	C	3	1.505e-14	0.9716	1.0905	0.9966	0.0034	82.38
15	79139478	rs8037171	A	C	3	1.75e-14	0.5986	1.0593	1.0335	0.0128	77.06
2	85794297	rs10187424	C	T	3	1.76e-14	0.9058	0.945	0.9936	0.0493	66.78
2	85806068	rs3731827	C	T	3	1.762e-14	0.9616	0.945	0.9973	0.0407	68.77
10	44743768	rs617035	C	A	3	1.774e-14	0.6217	1.0836	1.0358	0.0078	79.37
15	79134724	rs28580532	T	C	3	1.795e-14	0.6404	1.0592	1.0303	0.0106	78.02
19	11198502	rs17248727	C	T	3	1.82e-14	0.773	1.0976	0.9672	0.0045	81.49
6	12865148	rs9381456	A	G	3	1.83e-14	0.3471	0.9408	0.9609	0.0992	56.72
2	85803542	rs6757263	C	T	3	1.871e-14	0.9757	0.9448	0.9983	0.0382	69.37
2	85794415	rs10198569	G	A	3	1.9e-14	0.9066	0.9448	0.9936	0.0482	67.02
15	79138565	rs4438276	G	A	3	1.915e-14	0.6437	1.0592	1.03	0.0106	78.02
10	44760494	rs622725	C	G	3	1.931e-14	0.9949	1.0915	0.9993	0.0001	88.88
12	112883476	rs11066309	A	G	3	1.948e-14	0.477	0.9389	0.9647	0.1802	41.64
2	85805367	rs3770098	A	C	3	2.005e-14	0.9586	0.9451	0.9971	0.0413	68.63
1	56965664	rs9970807	T	C	3	2.06e-14	0.6371	1.1033	1.0358	0.0975	57.05
15	79134718	rs28694044	T	A	3	2.063e-14	0.6428	1.0591	1.0301	0.0104	78.08
15	79134718	rs71462558	T	A	3	2.063e-14	0.6428	1.0591	1.0301	0.0104	78.08
6	12865376	rs6921974	T	C	3	2.127e-14	0.3617	0.941	0.9618	0.0869	59.06
15	79140838	rs11857877	C	G	3	2.165e-14	0.5853	1.059	1.0341	0.0152	76.12
10	44706720	rs58129751	A	G	3	2.182e-14	0.9868	1.0902	0.9985	0.0051	81.05
10	44738688	rs583489	G	C	3	2.265e-14	0.6449	1.0829	1.0338	0.0072	79.75
21	35599128	rs9982601	T	C	3	2.334e-14	0.7753	0.9175	1.0569	0	96.04
1	56966350	rs17114046	G	A	3	2.337e-14	0.7894	1.1026	1.0221	0.0621	64.02
12	111708458	rs1237851118	C	A	3	2.368e-14	0.6444	0.94	0.9753	0.1189	53.03
12	111708458	rs1265564	C	A	3	2.368e-14	0.6444	0.94	0.9753	0.1189	53.03
6	134206802	rs6569912	C	T	3	2.388e-14	0.8692	0.9417	0.9912	0.052	66.17
10	44733383	rs1619661	C	T	3	2.388e-14	0.9797	1.0891	0.9975	0.002	83.95
6	12859886	rs9296494	A	G	3	2.392e-14	0.3461	0.9412	0.9611	0.1014	56.3
2	85812746	rs55971080	C	T	3	2.404e-14	0.5218	0.9456	0.9748	0.1281	51.34
1	222904298	rs4240934	C	T	3	2.423e-14	0.787	0.9129	0.9789	0.0414	68.59
6	12860080	rs9395190	T	C	3	2.426e-14	0.3461	0.9412	0.9611	0.1015	56.29
15	79136525	rs12232282	C	T	3	2.439e-14	0.636	1.0588	1.0298	0.0084	79.08
10	44725030	rs11238947	G	A	3	2.466e-14	0.9332	1.0896	0.9916	0.0019	84.09
15	79141588	rs4132786	A	G	3	2.469e-14	0.6374	1.0589	1.0302	0.0118	77.46
2	85792384	rs35215812	A	G	3	2.502e-14	0.9561	0.9453	0.9969	0.0404	68.85
10	44727038	rs11517223	C	T	3	2.516e-14	0.9585	1.0896	0.995	0.0033	82.54
6	12879996	rs17679501	A	T	3	2.549e-14	0.35	1.0677	1.0396	0.1191	53
10	44733522	rs674746	T	A	3	2.591e-14	0.9705	1.0891	0.9964	0.0017	84.27
2	85802134	rs6547624	T	A	3	2.593e-14	0.9743	0.9452	0.9982	0.0397	69.01
10	44494546	rs10793513	A	G	3	2.613e-14	0.8336	0.9433	1.0134	0.0081	79.24
6	12865243	rs6901070	G	A	3	2.683e-14	0.4202	0.9412	0.9636	0.0747	61.45
15	79143759	rs11632020	T	C	3	2.71e-14	0.6369	1.0589	1.0297	0.015	76.19
10	44731897	rs1746042	T	C	3	2.922e-14	0.9672	1.0888	0.996	0.0017	84.34
10	44708596	rs11238929	A	T	3	2.971e-14	0.9746	1.0887	0.9969	0.0025	83.29
6	12863108	rs17679417	T	A	3	2.997e-14	6.177e-08	1.0675	1.066	0.3573	2.85
10	44734602	rs1746044	C	T	3	3.04e-14	0.9766	1.0881	0.9973	0.0012	85.21
2	85809711	rs1562323	C	T	3	3.054e-14	0.9477	0.9455	0.9964	0.0444	67.9
10	44731627	rs596152	A	G	3	3.083e-14	0.9622	1.0887	0.9953	0.0016	84.54
10	44732519	rs556434	A	T	3	3.088e-14	0.9354	1.0888	0.9918	0.0014	84.86
6	12758654	rs2327616	T	C	3	3.132e-14	3.132e-14	1.0629	1.0629	0.3808	0
10	44733816	rs673354	A	C	3	3.134e-14	0.9693	1.0887	0.9962	0.0018	84.2
10	44710465	rs1704222	A	T	3	3.176e-14	0.9685	1.0886	0.9962	0.0022	83.71
10	44732945	rs11592445	T	G	3	3.221e-14	0.9663	1.0886	0.9958	0.0017	84.32
19	11191300	rs73015016	A	G	3	3.248e-14	0.968	1.0938	1.0045	0.0058	80.59
10	44729307	rs1704217	C	T	3	3.259e-14	0.9518	1.0886	0.9939	0.0013	84.87
10	44742518	rs1657347	A	T	3	3.302e-14	0.6237	1.083	1.0355	0.0081	79.23
10	44730310	rs7079375	C	T	3	3.304e-14	0.9622	1.0886	0.9953	0.0016	84.5
10	44733739	rs673778	T	G	3	3.328e-14	0.9688	1.0886	0.9962	0.0018	84.19
19	11190534	rs142158911	A	G	3	3.388e-14	0.8311	1.0997	0.9758	0.0061	80.41
10	44496971	rs10793514	C	T	3	3.479e-14	0.7561	0.9435	1.021	0.0048	81.26
6	12871736	rs1360579	A	G	3	3.489e-14	0.1772	1.0675	1.0459	0.185	40.73
2	85808982	rs1010	C	T	3	3.498e-14	0.9959	0.9454	0.9997	0.0321	70.92
10	44732917	rs677465	A	G	3	3.569e-14	0.9656	1.0884	0.9958	0.0017	84.29
10	44721459	rs11238940	A	G	3	3.636e-14	0.991	1.0879	0.9989	0.0026	83.18
2	85808737	rs1009	G	A	3	3.719e-14	0.9977	0.9457	1.0002	0.0322	70.89
1	222836733	rs3008630	C	T	3	3.942e-14	0.6966	1.093	1.0281	0.0619	64.05
1	222821211	rs61824282	T	C	3	3.949e-14	0.06995	0.9426	0.9537	0.2557	26.67
6	12825805	rs2026457	G	A	3	3.968e-14	0.597	0.9448	0.9769	0.0831	59.81
1	222798965	rs17011666	A	G	3	4.005e-14	0.08812	0.9333	0.951	0.2358	30.78
1	222905553	rs2378605	T	C	3	4.013e-14	0.7905	0.9141	0.9795	0.0433	68.16
10	44716036	rs11511598	T	C	3	4.034e-14	0.9807	1.0882	0.9977	0.0022	83.61
10	44714250	rs11238933	G	C	3	4.157e-14	0.9669	1.0882	0.996	0.0022	83.63
2	85808573	rs1972297	C	T	3	4.17e-14	0.9791	0.9458	0.9985	0.0353	70.08
10	44710930	rs1704221	A	G	3	4.281e-14	0.9713	1.0888	0.9965	0.0022	83.69
10	44719215	rs61857484	A	C	3	4.402e-14	0.9823	1.0881	0.9979	0.0023	83.57
10	44712574	rs966161	T	C	3	4.443e-14	0.9359	1.0881	0.992	0.0014	84.71
10	44705439	rs906944	A	G	3	4.535e-14	0.9787	1.0889	0.9974	0.0026	83.18
10	44719361	rs61857486	G	A	3	4.535e-14	0.9823	1.0881	0.9979	0.0023	83.57
10	44719292	rs61857485	T	C	3	4.539e-14	0.9822	1.0881	0.9979	0.0023	83.57
10	44704280	rs12355852	T	G	3	4.572e-14	0.9804	1.088	0.9977	0.0043	81.63
6	12863738	rs7771962	C	T	3	4.578e-14	4.561e-05	1.0669	1.0631	0.3426	6.66
10	44724842	rs11238946	A	G	3	4.588e-14	0.9782	1.088	0.9974	0.0022	83.7
6	12872092	rs9472777	A	G	3	4.593e-14	0.3823	1.0667	1.0375	0.1133	54.07
15	79148650	rs12911870	T	C	3	4.638e-14	0.6212	1.0584	1.0308	0.0164	75.66
10	44702967	rs2664856	T	G	3	4.73e-14	0.9996	1.0883	0.9999	0.0059	80.5
10	44704112	rs11238927	T	C	3	4.757e-14	0.98	1.0879	0.9977	0.0043	81.63
19	11191677	rs10402112	A	T	3	4.795e-14	0.8789	1.0952	0.9828	0.0042	81.77
10	44703730	rs11238925	G	A	3	4.797e-14	0.9799	1.0879	0.9977	0.0043	81.63
2	85809955	rs2366639	G	A	3	4.892e-14	0.9809	0.9459	0.9986	0.0354	70.07
10	44723623	rs11238943	T	A	3	4.911e-14	0.9778	1.0879	0.9973	0.0022	83.68
10	44723801	rs11238944	C	T	3	4.917e-14	0.9779	1.0879	0.9973	0.0022	83.68
10	44719816	rs11238937	A	T	3	4.925e-14	0.9516	1.088	0.9939	0.0015	84.65
10	44714768	rs1746034	C	T	3	4.934e-14	0.9353	1.0879	0.9919	0.0015	84.69
7	129663496	rs11556924	T	C	3	4.945e-14	4.945e-14	1.0643	1.0643	0.9049	0
10	44716905	rs61857482	T	C	3	4.948e-14	0.9795	1.0879	0.9975	0.0023	83.56
6	160711018	rs3125060	A	G	3	4.952e-14	4.952e-14	0.924	0.924	0.5553	0
1	222797327	rs1909195	C	T	3	5.032e-14	0.04648	0.9333	0.9479	0.2648	24.74
10	44727167	rs11511571	C	T	3	5.064e-14	0.9798	1.0879	0.9976	0.0022	83.67
6	161018174	rs7770628	T	C	3	5.081e-14	0.4226	1.0576	1.0296	0.13	50.98
10	44714402	rs11238935	T	C	3	5.139e-14	0.9657	1.0879	0.9959	0.0023	83.58
6	12853162	rs59402659	G	A	3	5.211e-14	5.211e-14	1.0667	1.0667	0.3794	0
6	39134099	rs56336142	C	T	3	5.213e-14	5.213e-14	1.0723	1.0723	0.7985	0
6	39156410	rs10947786	A	G	3	5.244e-14	5.244e-14	1.0707	1.0707	0.6893	0
2	85808871	rs1058588	T	C	3	5.283e-14	0.9673	0.9457	0.9976	0.0372	69.61
10	44724052	rs11517251	G	A	3	5.512e-14	0.9772	1.0878	0.9972	0.0022	83.66
1	222900848	rs17532757	C	G	3	5.53e-14	0.7735	0.9147	0.9782	0.0483	67.01
10	44724322	rs11492882	C	G	3	5.7e-14	0.977	1.0877	0.9972	0.0022	83.65
10	44779078	rs1657345	G	A	3	6.166e-14	0.9108	1.0815	1.0103	0.0007	86.26
1	222893880	rs61824333	G	A	3	6.218e-14	0.773	0.9148	0.9782	0.0486	66.93
15	79146300	rs34184420	T	G	3	6.232e-14	0.67	1.0582	1.0281	0.0109	77.86
10	44488484	rs11238801	G	C	3	6.257e-14	0.891	0.9437	1.0084	0.0123	77.27
6	160723005	rs3103350	C	T	3	6.415e-14	6.415e-14	0.9242	0.9242	0.3961	0
10	44705170	rs58540467	C	T	3	6.417e-14	0.9767	1.0884	0.9972	0.0027	83.1
10	44701352	rs7097076	A	C	3	6.53e-14	0.9963	1.0876	0.9996	0.0045	81.47
1	222923839	rs2378608	G	A	3	6.646e-14	0.7895	0.9153	0.9796	0.0416	68.55
1	222923839	rs386639703	G	A	3	6.646e-14	0.7895	0.9153	0.9796	0.0416	68.55
6	12877597	rs9472786	T	G	3	6.744e-14	0.2658	1.0667	1.0429	0.1548	46.4
6	12802560	rs13203883	C	T	3	6.785e-14	0.03127	1.0603	1.0495	0.2834	20.7
6	12762814	rs13217579	G	T	3	6.809e-14	0.1824	1.0607	1.0415	0.2178	34.4
10	44701232	rs11238923	T	A	3	6.849e-14	0.9981	1.0875	0.9998	0.0046	81.44
10	44701754	rs1680639	G	T	3	7.034e-14	0.9959	1.0874	0.9995	0.0046	81.43
10	44702928	rs2804031	G	T	3	7.046e-14	0.9876	1.0872	0.9986	0.0042	81.73
6	12799417	rs9472583	A	C	3	7.185e-14	0.03281	1.0602	1.0493	0.2824	20.91
10	44695862	rs11238911	A	G	3	7.261e-14	0.9836	1.0882	0.9981	0.0056	80.7
6	160717472	rs3120151	T	C	3	7.295e-14	7.295e-14	0.9243	0.9243	0.4046	0
6	160717299	rs3106163	C	T	3	7.422e-14	7.422e-14	0.9243	0.9243	0.4058	0
6	39145523	rs62398607	C	T	3	7.473e-14	7.473e-14	1.072	1.072	0.7739	0
10	44695585	rs10900001	G	C	3	7.524e-14	0.9877	1.0878	0.9986	0.0062	80.36
6	12801488	rs6917493	G	C	3	7.546e-14	0.05491	1.0611	1.0484	0.2648	24.74
6	12802815	rs9463134	C	G	3	7.838e-14	0.03049	1.0601	1.0495	0.2845	20.45
6	12801104	rs9472590	G	C	3	7.859e-14	0.03401	1.0601	1.0492	0.2818	21.06
6	160719592	rs386707801	T	C	3	7.864e-14	8.015e-10	0.9226	0.9235	0.3646	0.88
6	160719592	rs79390162	T	C	3	7.864e-14	8.015e-10	0.9226	0.9235	0.3646	0.88
6	12953384	rs36049381	A	G	3	7.935e-14	0.9859	1.0827	1.0014	0.0077	79.44
1	109807283	rs6657811	T	A	3	8.062e-14	0.7232	1.0907	0.9557	0.0287	71.84
6	160718644	rs3127582	A	G	3	8.148e-14	8.148e-14	0.9244	0.9244	0.4089	0
6	12810937	rs7760286	G	A	3	8.153e-14	0.03073	1.0603	1.0496	0.2837	20.63
6	12801487	rs34498965	T	C	3	8.299e-14	0.06108	1.061	1.048	0.2607	25.63
6	12801487	rs6917492	T	C	3	8.299e-14	0.06108	1.061	1.048	0.2607	25.63
6	12803792	rs9463138	G	A	3	8.383e-14	0.03052	1.0601	1.0495	0.2844	20.46
6	12804619	rs1953089	T	C	3	8.443e-14	0.03492	1.06	1.0492	0.2805	21.32
6	12778109	rs11758650	A	C	3	8.449e-14	0.004317	1.0601	1.053	0.3183	12.65
6	12805039	rs6930873	T	A	3	8.534e-14	0.03003	1.06	1.0495	0.285	20.34
6	12804934	rs6458473	C	G	3	8.543e-14	0.03002	1.06	1.0495	0.285	20.34
6	160551093	rs4646272	G	T	3	8.588e-14	8.588e-14	0.9059	0.9059	0.3784	0
6	160532075	rs10080371	A	G	3	8.596e-14	0.8567	0.8432	0.97	0.1649	44.52
6	12804882	rs6935309	C	T	3	8.682e-14	0.0267	1.0602	1.0499	0.2878	19.7
6	12955611	rs1331764941	T	A	3	8.745e-14	0.9822	1.0822	0.9982	0.007	79.87
6	12955611	rs4588689	T	A	3	8.745e-14	0.9822	1.0822	0.9982	0.007	79.87
6	12805995	rs1412738	G	A	3	8.781e-14	0.02027	1.06	1.0505	0.2937	18.37
6	12803223	rs9472594	A	C	3	8.805e-14	0.02948	1.0599	1.0495	0.2856	20.19
6	12802428	rs13214313	A	G	3	8.885e-14	0.02912	1.0599	1.0495	0.286	20.12
6	12777571	rs7758513	T	C	3	8.888e-14	0.005084	1.0602	1.0529	0.3163	13.12
6	12803718	rs9472595	T	C	3	8.939e-14	0.02937	1.0599	1.0495	0.2858	20.16
6	12778218	rs11753864	A	G	3	8.955e-14	0.004925	1.06	1.0527	0.3169	12.97
6	12803582	rs9463137	T	G	3	8.982e-14	0.02933	1.0599	1.0495	0.2858	20.15
15	79151860	rs12903249	T	C	3	9.137e-14	0.6261	1.0577	1.0303	0.0169	75.48
15	79151999	rs12903542	T	C	3	9.222e-14	0.626	1.0577	1.0303	0.0169	75.48
6	12800690	rs12530186	C	T	3	9.273e-14	0.03725	1.0599	1.0488	0.2798	21.49
6	12797055	rs4714870	G	T	3	9.348e-14	0.01259	1.0599	1.0513	0.3038	16.06
6	12786085	rs10948244	C	T	3	9.381e-14	9.381e-14	1.0607	1.0607	0.6299	0
6	161467704	rs149100158	G	A	3	9.397e-14	9.397e-14	0.8514	0.8514	0.5019	0
6	12784785	rs12524974	G	A	3	9.414e-14	0.008225	1.0599	1.052	0.3103	14.54
6	12784785	rs1450527684	G	A	3	9.414e-14	0.008225	1.0599	1.052	0.3103	14.54
6	12800874	rs9472587	T	A	3	9.527e-14	0.03247	1.0599	1.0492	0.2835	20.67
6	12784293	rs9296464	C	T	3	9.563e-14	0.008147	1.0599	1.052	0.3105	14.5
2	85742297	rs2886722	G	A	3	9.586e-14	0.6948	0.9452	1.031	0.0078	79.37
6	12787714	rs883947	T	C	3	9.602e-14	0.008637	1.0599	1.0519	0.3097	14.69
6	12801594	rs6916334	T	G	3	9.704e-14	0.03055	1.0598	1.0493	0.2851	20.32
10	44699647	rs7900072	C	T	3	9.908e-14	0.9738	1.0869	0.9969	0.004	81.93
6	12775930	rs6941624	C	T	3	9.96e-14	0.01781	1.0599	1.0503	0.299	17.16
6	12789655	rs9472558	T	C	3	1.005e-13	0.008596	1.0598	1.0519	0.3097	14.69
6	12803416	rs9463136	C	T	3	1.007e-13	0.02848	1.0598	1.0495	0.2868	19.92
6	12790079	rs2095123	G	A	3	1.016e-13	0.01152	1.0598	1.0514	0.3054	15.7
6	12782968	rs7760140	T	G	3	1.017e-13	0.003888	1.0598	1.0529	0.3198	12.29
6	160718756	rs3106165	C	T	3	1.017e-13	1.017e-13	0.9244	0.9244	0.3974	0
6	12805582	rs6909834	T	C	3	1.021e-13	0.02871	1.0598	1.0495	0.2866	19.99
6	12805582	rs961966011	T	C	3	1.021e-13	0.02871	1.0598	1.0495	0.2866	19.99
10	44754785	rs471451	C	G	3	1.023e-13	0.9061	1.1	0.9873	0.0024	83.46
6	12798443	rs7757835	G	A	3	1.024e-13	0.03663	1.0598	1.0487	0.2806	21.32
13	110818102	rs11617955	A	T	3	1.029e-13	1.029e-13	1.0958	1.0958	0.408	0
6	12804875	rs13196135	A	G	3	1.032e-13	1.032e-13	1.0608	1.0608	0.5838	0
6	12805821	rs6913075	C	G	3	1.039e-13	0.01931	1.0598	1.0505	0.2951	18.05
6	160716153	rs3127581	C	T	3	1.056e-13	1.056e-13	0.9244	0.9244	0.4052	0
6	12791207	rs1412753	C	G	3	1.072e-13	0.01239	1.0597	1.0512	0.3044	15.93
6	12790353	rs2327619	A	G	3	1.084e-13	0.01234	1.0597	1.0512	0.3044	15.91
10	44697564	rs10900002	T	A	3	1.099e-13	0.9636	1.0868	0.9957	0.0039	82
10	44698044	rs10900003	A	C	3	1.101e-13	0.9736	1.0868	0.9969	0.004	81.9
6	12807829	rs7762417	T	C	3	1.118e-13	0.07638	1.0598	1.046	0.2498	27.91
6	39140125	rs755852	T	A	3	1.132e-13	1.132e-13	1.0715	1.0715	0.8224	0
10	44698695	rs7086639	T	C	3	1.149e-13	0.9734	1.0867	0.9969	0.004	81.88
10	44698630	rs7082177	A	G	3	1.162e-13	0.9733	1.0867	0.9968	0.004	81.88
15	79152422	rs5029904	G	C	3	1.176e-13	0.628	1.0575	1.0301	0.0171	75.42
10	44698508	rs7100370	C	A	3	1.182e-13	0.9732	1.0866	0.9968	0.004	81.88
10	44696781	rs11238916	C	G	3	1.183e-13	0.9722	1.0866	0.9967	0.004	81.88
6	12800443	rs16873383	T	A	3	1.188e-13	0.03084	1.0597	1.0492	0.2853	20.26
10	44696665	rs11238915	A	C	3	1.189e-13	0.9721	1.0866	0.9967	0.004	81.88
6	161513367	rs180702857	A	T	3	1.201e-13	1.201e-13	0.8491	0.8491	0.5361	0
10	44695909	rs11238912	C	T	3	1.215e-13	0.9706	1.0866	0.9965	0.004	81.88
1	222918945	rs61824336	C	A	3	1.237e-13	0.2517	0.9261	0.9544	0.1738	42.85
6	12802502	rs13203774	C	T	3	1.299e-13	0.02681	1.0596	1.0495	0.2888	19.48
6	160716066	rs3103351	G	A	3	1.344e-13	1.344e-13	0.9202	0.9202	0.3751	0
1	56970418	rs56186267	A	C	3	1.381e-13	0.8534	1.1011	0.9785	0.0164	75.68
6	12953369	rs34175679	G	A	3	1.469e-13	0.9919	1.0813	1.0008	0.0083	79.11
6	160728141	rs3106171	T	A	3	1.472e-13	9.984e-11	0.9254	0.9259	0.3659	0.54
6	12954012	rs62386820	A	G	3	1.491e-13	0.9915	1.0813	1.0009	0.0082	79.18
6	160526638	rs8191959	A	G	3	1.512e-13	0.7784	0.8451	0.9569	0.185	40.74
10	44695308	rs7902040	G	A	3	1.523e-13	0.9704	1.0866	0.9965	0.004	81.92
6	12790872	rs7747656	G	A	3	1.533e-13	0.1075	1.0593	1.0439	0.2364	30.67
6	160719741	rs932925	A	G	3	1.547e-13	0.01141	0.924	0.9331	0.3323	9.23
6	160265593	rs9457740	G	C	3	1.565e-13	1.565e-13	0.7903	0.7903	0.4364	0
19	45319631	rs118147862	A	G	3	1.614e-13	1.614e-13	1.1697	1.1697	0.7956	0
1	222809408	rs3002146	A	G	3	1.641e-13	0.0616	1.0762	1.0574	0.2497	27.92
19	11192831	rs77140532	G	A	3	1.643e-13	0.9719	1.0907	1.0039	0.0056	80.73
19	11198187	rs17248720	T	C	3	1.643e-13	0.9889	1.0915	0.9983	0.0031	82.67
1	222809616	rs1391557	T	C	3	1.648e-13	0.06105	1.0762	1.0574	0.2501	27.85
6	12773990	rs950720	T	C	3	1.684e-13	0.01208	1.0595	1.0507	0.3071	15.3
1	222835930	rs1361806581	C	T	3	1.729e-13	2.271e-05	1.0768	1.0722	0.3449	6.07
1	222835930	rs3008629	C	T	3	1.729e-13	2.271e-05	1.0768	1.0722	0.3449	6.07
10	44694892	rs10900000	A	G	3	1.767e-13	0.9872	1.0863	0.9986	0.0112	77.75
19	11192193	rs61194703	T	A	3	1.89e-13	0.8819	1.0916	0.9836	0.0065	80.13
6	160963230	rs11751605	C	T	3	1.893e-13	0.6901	0.9215	1.0848	0.1627	44.94
1	222940523	rs34992407	T	C	3	1.896e-13	0.8626	0.9276	0.9883	0.0359	69.95
6	160738730	rs3125051	A	G	3	1.917e-13	1.917e-13	0.9257	0.9257	0.386	0
7	150690176	rs3918226	T	C	3	1.933e-13	1.933e-13	0.891	0.891	0.846	0
9	136145425	rs1399735884	A	C	3	1.944e-13	1.944e-13	0.9341	0.9341	0.9686	0
9	136145425	rs9411378	A	C	3	1.944e-13	1.944e-13	0.9341	0.9341	0.9686	0
10	44490429	rs201804937	A	C	3	1.961e-13	0.7507	0.9449	1.0213	0.0052	80.99
10	44490429	rs4948592	A	C	3	1.961e-13	0.7507	0.9449	1.0213	0.0052	80.99
1	222919748	rs2378606	A	G	3	1.962e-13	0.0438	0.9339	0.9472	0.2681	24.03
6	39146230	rs1155347	C	T	3	1.963e-13	1.963e-13	1.0702	1.0702	0.9477	0
6	12875054	rs1332841	T	G	3	1.964e-13	0.3457	1.0652	1.0381	0.1334	50.36
6	160713524	rs12206585	A	G	3	2.011e-13	2.011e-13	0.9257	0.9257	0.4156	0
1	222813753	rs2133188	T	G	3	2.018e-13	0.09331	1.0763	1.055	0.2317	31.61
6	160738373	rs3125052	C	T	3	2.033e-13	2.033e-13	0.9257	0.9257	0.3872	0
6	160727131	rs3127583	A	G	3	2.173e-13	2.173e-13	0.9259	0.9259	0.3988	0
10	44772894	rs2437936	C	G	3	2.196e-13	0.9202	1.0778	1.0099	0.0001	89.39
1	222814837	rs1498382	T	G	3	2.211e-13	0.09003	1.0757	1.0549	0.2349	30.98
6	160713696	rs12203303	C	T	3	2.231e-13	2.231e-13	0.9258	0.9258	0.4244	0
6	160730805	rs3106169	A	T	3	2.231e-13	2.231e-13	0.9259	0.9259	0.4081	0
6	39151425	rs10456468	T	G	3	2.261e-13	2.261e-13	1.0686	1.0686	0.9218	0
2	85787341	rs12714145	T	C	3	2.262e-13	0.7235	0.947	1.0273	0.0056	80.75
6	160725895	rs3120148	T	G	3	2.269e-13	2.269e-13	0.9259	0.9259	0.4105	0
2	85788270	rs10172544	A	C	3	2.279e-13	0.7279	0.947	1.0269	0.0055	80.76
6	160731672	rs3125057	A	T	3	2.279e-13	2.279e-13	0.9259	0.9259	0.3993	0
1	222930485	rs35806535	C	T	3	2.281e-13	0.511	0.9341	0.9704	0.1052	55.59
6	160713704	rs12194962	T	C	3	2.289e-13	2.289e-13	0.9258	0.9258	0.4196	0
1	222761649	rs4525045	A	C	3	2.296e-13	0.5925	0.9406	0.9769	0.0977	57.01
6	160727542	rs3106174	A	G	3	2.297e-13	2.297e-13	0.9259	0.9259	0.3995	0
6	160727866	rs3120145	G	A	3	2.301e-13	2.301e-13	0.926	0.926	0.3874	0
6	160726344	rs3120147	T	C	3	2.304e-13	0.2129	0.9261	0.9435	0.2246	33.05
6	160727057	rs3106175	A	G	3	2.319e-13	2.319e-13	0.926	0.926	0.391	0
6	161001713	rs62441908	T	C	3	2.328e-13	2.328e-13	1.0678	1.0678	0.6222	0
6	160557515	rs2282142	A	G	3	2.367e-13	0.8774	0.8461	1.0343	0.089	58.66
6	160703377	rs3127587	A	G	3	2.397e-13	2.397e-13	0.9246	0.9246	0.3718	0
6	160726367	rs3127585	A	G	3	2.398e-13	2.398e-13	0.926	0.926	0.3933	0
6	161164724	rs117515500	T	C	3	2.419e-13	0.8626	0.8456	1.0492	0.1608	45.28
6	160730940	rs3127598	T	C	3	2.446e-13	2.446e-13	0.926	0.926	0.3997	0
6	160736787	rs3125055	A	T	3	2.449e-13	2.449e-13	0.926	0.926	0.3836	0
19	11192915	rs73015021	G	A	3	2.45e-13	0.9862	1.0903	1.0019	0.0047	81.37
6	160731503	rs3106168	G	A	3	2.46e-13	2.46e-13	0.926	0.926	0.387	0
10	44777188	rs1746050	A	C	3	2.476e-13	0.8629	1.0779	1.0166	0.0001	88.9
7	129685597	rs56179563	A	G	3	2.499e-13	2.499e-13	1.062	1.062	0.8753	0
6	160556185	rs3798170	G	A	3	2.5e-13	0.8381	0.8461	1.0472	0.0803	60.35
6	160737390	rs3106167	G	T	3	2.531e-13	2.531e-13	0.926	0.926	0.3765	0
6	160727950	rs3106173	G	A	3	2.533e-13	2.533e-13	0.9261	0.9261	0.4009	0
6	160737802	rs3127591	T	G	3	2.543e-13	2.543e-13	0.926	0.926	0.3764	0
10	44773498	rs494045	T	C	3	2.544e-13	0.9189	1.0778	1.01	0.0001	89.12
6	160729298	rs76725059	G	A	3	2.553e-13	2.553e-13	0.9261	0.9261	0.3876	0
6	160715093	rs2183470	T	C	3	2.578e-13	2.578e-13	0.926	0.926	0.4192	0
1	222829096	rs2936020	C	T	3	2.593e-13	0.017	1.0757	1.062	0.2877	19.73
6	39124448	rs1544935	G	T	3	2.595e-13	2.595e-13	1.0696	1.0696	0.6773	0
6	160714127	rs11755806	G	T	3	2.615e-13	2.615e-13	0.926	0.926	0.4182	0
6	160714603	rs78801493	C	T	3	2.636e-13	2.636e-13	0.926	0.926	0.4181	0
6	160710851	rs3127580	T	C	3	2.647e-13	0.0001107	0.9248	0.9286	0.354	3.71
1	222796164	rs9441926	A	C	3	2.65e-13	0.034	0.9351	0.948	0.2788	21.7
6	160727975	rs3106172	G	A	3	2.675e-13	2.675e-13	0.9262	0.9262	0.3892	0
10	44751910	rs687175	C	T	3	2.688e-13	0.6687	1.0738	1.0346	0.0017	84.27
6	160714837	rs77410834	T	C	3	2.701e-13	2.701e-13	0.9261	0.9261	0.4177	0
6	160733255	rs1848830	A	G	3	2.726e-13	2.726e-13	0.9257	0.9257	0.3755	0
6	160736940	rs3125053	C	T	3	2.738e-13	2.738e-13	0.9261	0.9261	0.3785	0
6	160723901	rs11755965	T	C	3	2.739e-13	2.739e-13	0.9259	0.9259	0.4212	0
10	44776310	rs1746049	T	C	3	2.739e-13	0.8475	1.0779	1.0184	0.0001	88.81
6	160771192	rs3120137	A	G	3	2.751e-13	0.944	0.9209	1.0099	0.2376	30.42
6	160704912	rs3127586	C	T	3	2.752e-13	2.752e-13	0.9248	0.9248	0.3756	0
6	12765325	rs6922482	A	G	3	2.755e-13	0.0001134	1.0591	1.0554	0.345	6.03
1	222831372	rs2088514	G	A	3	2.816e-13	0.01866	1.0759	1.0619	0.2853	20.28
6	12785023	rs2327617	T	C	3	2.819e-13	0.0067	1.0594	1.052	0.3141	13.65
1	222830331	rs2936023	A	T	3	2.834e-13	0.04562	1.0756	1.0582	0.2636	24.99
1	222796169	rs9441835	C	T	3	2.845e-13	0.03325	0.9352	0.948	0.2796	21.53
6	160740721	rs3103349	T	C	3	2.904e-13	2.904e-13	0.9259	0.9259	0.3922	0
19	11192550	rs73015020	A	G	3	2.935e-13	0.8784	1.091	0.9831	0.0063	80.23
10	44752078	rs559580	C	T	3	2.938e-13	0.7052	1.0741	1.0299	0.0028	82.96
10	44746140	rs683297	G	A	3	2.972e-13	0.6923	1.0733	1.0316	0.0021	83.78
6	39128098	rs2894421	T	G	3	2.975e-13	2.975e-13	1.0692	1.0692	0.6343	0
10	44773984	rs1632484	T	C	3	3.056e-13	0.9184	1.0776	1.0101	0.0001	89.27
1	222926678	rs12073392	A	C	3	3.069e-13	0.1345	0.9344	0.9533	0.2253	32.89
1	109819615	rs1553181901	T	C	3	3.101e-13	0.6354	1.1068	0.9099	0.0608	64.3
1	109819615	rs386634475	T	C	3	3.101e-13	0.6354	1.1068	0.9099	0.0608	64.3
1	109819615	rs67269326	T	C	3	3.101e-13	0.6354	1.1068	0.9099	0.0608	64.3
2	204121063	rs72938315	G	C	3	3.121e-13	0.9428	0.9219	0.9933	0.0147	76.29
1	222923351	rs6683071	G	A	3	3.154e-13	0.09982	0.9349	0.9517	0.2405	29.82
10	44781234	rs1657344	T	C	3	3.197e-13	0.9778	1.0807	0.9972	0.0002	88.04
6	161010354	rs7450411	A	C	3	3.219e-13	3.219e-13	1.0675	1.0675	0.5419	0
10	44753867	rs501120	C	T	3	3.299e-13	0.6641	1.0733	1.0347	0.0021	83.77
21	35602268	rs60687229	C	T	3	3.315e-13	0.8599	0.9237	1.0326	0	95.44
6	39149784	rs9394577	C	T	3	3.337e-13	3.337e-13	1.0677	1.0677	0.9403	0
6	160534940	rs111226116	T	C	3	3.39e-13	3.39e-13	0.8516	0.8516	0.4154	0
6	160713299	rs12193418	G	C	3	3.455e-13	9.082e-06	0.9251	0.9277	0.3585	2.51
21	35607496	rs8131284	C	T	3	3.48e-13	0.7237	0.9217	1.0634	0	94.79
6	160741622	rs3120139	A	G	3	3.494e-13	3.494e-13	0.9262	0.9262	0.4192	0
10	44750362	rs2576355	G	A	3	3.525e-13	0.6863	1.0729	1.0315	0.0027	83.11
1	109819981	rs55882046	T	C	3	3.562e-13	0.6528	1.1066	0.9162	0.0672	62.97
6	39136651	rs12214118	G	A	3	3.566e-13	3.566e-13	1.0697	1.0697	0.828	0
6	160505312	rs3777402	C	G	3	3.569e-13	0.7504	0.8466	1.0785	0.0535	65.86
10	44748512	rs635612	A	G	3	3.591e-13	0.685	1.0728	1.0316	0.0027	83.06
6	161015406	rs34620808	T	C	3	3.6e-13	3.6e-13	1.0676	1.0676	0.5155	0
10	44750215	rs607592	G	A	3	3.691e-13	0.6842	1.0729	1.0318	0.0027	83.15
10	44745950	rs684196	T	A	3	3.697e-13	0.6786	1.0728	1.0323	0.0028	83
10	44755406	rs915083	G	T	3	3.7e-13	0.6616	1.0732	1.0348	0.0022	83.62
10	44756236	rs607760	G	A	3	3.725e-13	0.6617	1.0734	1.0349	0.0022	83.64
6	39150657	rs55902013	G	C	3	3.847e-13	3.847e-13	1.0675	1.0675	0.9348	0
1	56986978	rs72664335	T	G	3	3.849e-13	0.5727	1.0995	0.9183	0.0058	80.6
10	44749211	rs622472	C	A	3	3.859e-13	0.6766	1.073	1.0322	0.0028	82.95
6	39148170	rs55856036	C	A	3	3.861e-13	3.861e-13	1.0684	1.0684	0.8172	0
10	44747059	rs535176	T	C	3	3.899e-13	0.6896	1.073	1.0314	0.0024	83.47
1	222763026	rs4846767	T	C	3	3.909e-13	0.633	0.9412	0.9789	0.0906	58.36
10	44745808	rs587375	C	T	3	3.979e-13	0.6927	1.0732	1.0316	0.0021	83.76
10	44750209	rs607609	C	T	3	4.058e-13	0.685	1.0727	1.0317	0.0027	83.12
1	222810917	rs3002148	G	A	3	4.154e-13	0.02704	1.0751	1.0601	0.2798	21.48
10	44745847	rs684666	C	T	3	4.253e-13	0.6796	1.0726	1.0321	0.0028	82.97
15	79129587	rs8030937	T	G	3	4.287e-13	0.81	0.9481	0.9869	0.0492	66.8
6	160552577	rs3798175	T	G	3	4.306e-13	0.9477	0.8489	1.0134	0.1079	55.09
10	44749171	rs473501	A	G	3	4.315e-13	0.7019	1.0726	1.0305	0.0022	83.72
6	160513643	rs9457834	A	T	3	4.33e-13	0.4127	0.8494	0.914	0.2378	30.38
10	44752558	rs534079	T	G	3	4.35e-13	0.6606	1.0729	1.0345	0.0024	83.48
10	44760473	rs479596	T	C	3	4.395e-13	0.8601	1.0772	1.017	0.0001	88.89
13	111049623	rs9515203	C	T	3	4.395e-13	0.6317	1.0661	1.0256	0.1259	51.75
2	85741372	rs13411109	G	A	3	4.41e-13	0.9609	0.9469	1.003	0.0412	68.65
1	56980222	rs72664332	C	A	3	4.487e-13	0.5097	1.099	0.9015	0.0035	82.27
1	222820022	rs3008625	G	A	3	4.492e-13	0.02574	1.075	1.0601	0.2814	21.14
10	44753560	rs503859	C	G	3	4.509e-13	0.6677	1.0729	1.0342	0.0022	83.68
10	44755104	rs579058	G	A	3	4.522e-13	0.6661	1.0729	1.0344	0.0022	83.71
10	44753456	rs504799	T	C	3	4.53e-13	0.6677	1.0729	1.0342	0.0022	83.68
6	160557643	rs2282143	T	C	3	4.556e-13	0.8956	0.8483	1.0284	0.0932	57.86
6	160541348	rs9457840	C	T	3	4.566e-13	0.1236	0.8509	0.8828	0.3092	14.8
10	44755183	rs622956	G	A	3	4.611e-13	0.668	1.0729	1.0342	0.0022	83.67
6	160497542	rs8191893	T	C	3	4.624e-13	0.4871	0.8499	0.9211	0.2202	33.91
6	12800824	rs12523719	G	T	3	4.654e-13	0.0225	1.0584	1.0491	0.2956	17.95
10	44749990	rs510785	A	C	3	4.663e-13	0.6962	1.0723	1.0307	0.0024	83.47
1	56988551	rs56348932	C	A	3	4.761e-13	0.5184	1.0989	0.9037	0.0039	82
15	79132330	rs11072811	C	A	3	4.765e-13	0.7673	0.9472	0.9847	0.0568	65.13
10	44753375	rs670056	T	C	3	4.783e-13	0.6681	1.0728	1.0341	0.0022	83.66
10	44755446	rs386743264	T	C	3	4.815e-13	0.6768	1.0729	1.0337	0.0018	84.13
10	44755446	rs554568	T	C	3	4.815e-13	0.6768	1.0729	1.0337	0.0018	84.13
10	44755448	rs554565	A	G	3	4.895e-13	0.6785	1.0729	1.0335	0.0019	84.1
6	160989137	rs9347414	G	T	3	4.898e-13	4.898e-13	1.0677	1.0677	0.5691	0
10	44752330	rs535949	T	G	3	4.957e-13	0.6818	1.073	1.0334	0.0017	84.3
10	44478975	rs11238794	A	C	3	4.968e-13	0.9948	0.9452	1.0004	0.0225	73.63
10	44690710	rs11591406	A	G	3	4.996e-13	0.9958	1.0872	1.0005	0.0093	78.63
6	160496817	rs2297361	C	T	3	5.044e-13	0.4581	0.8498	0.9178	0.2266	32.65
6	12956130	rs62386821	T	G	3	5.062e-13	0.9339	1.0797	0.9929	0.0048	81.3
6	160738831	rs3120140	A	G	3	5.091e-13	0.002992	0.9258	0.9321	0.344	6.28
1	222748863	rs2936036	T	C	3	5.107e-13	0.4821	1.0629	1.0286	0.1215	52.55
6	160999040	rs9364564	A	G	3	5.126e-13	5.126e-13	1.0669	1.0669	0.5222	0
1	222748085	rs3002124	G	A	3	5.133e-13	0.4268	1.0632	1.031	0.1304	50.91
1	56963627	rs72664318	G	A	3	5.211e-13	0.8205	1.0978	0.9749	0.0181	75.09
15	79127907	rs8024048	A	G	3	5.219e-13	0.7541	0.9483	0.9831	0.0502	66.57
15	79125689	rs6495337	G	C	3	5.245e-13	0.7926	0.948	0.9854	0.0417	68.53
10	44752523	rs684521	A	G	3	5.273e-13	0.6625	1.0727	1.034	0.003	82.83
10	44749120	rs474281	C	T	3	5.285e-13	0.6811	1.0724	1.0313	0.0037	82.12
6	160505531	rs2777355	A	G	3	5.333e-13	0.8248	0.849	0.9656	0.1683	43.89
6	160727465	rs3120146	T	C	3	5.363e-13	4.648e-07	0.9258	0.9275	0.362	1.6
10	44688877	rs61857460	C	A	3	5.397e-13	0.9862	1.0869	1.0016	0.0086	78.98
10	44685695	rs11595946	T	C	3	5.429e-13	0.9934	1.0869	1.0007	0.0084	79.06
10	44685695	rs1168122056	T	C	3	5.429e-13	0.9934	1.0869	1.0007	0.0084	79.06
10	44749708	rs513391	C	A	3	5.447e-13	0.6789	1.0725	1.0319	0.0029	82.86
10	44740776	rs498810	C	A	3	5.498e-13	0.6864	1.0724	1.0312	0.0031	82.73
1	222938997	rs75027584	T	G	3	5.529e-13	0.7076	0.9344	0.9804	0.064	63.61
19	11193949	rs10412048	G	A	3	5.535e-13	0.977	1.0884	0.9968	0.0034	82.39
6	160731104	rs3127597	A	T	3	5.589e-13	3.312e-07	0.9259	0.9274	0.3623	1.52
6	160745238	rs3103348	C	T	3	5.61e-13	0.001304	0.9258	0.9311	0.3479	5.29
6	160731895	rs12192401	T	C	3	5.656e-13	4.126e-07	0.9259	0.9275	0.3621	1.56
15	79125429	rs11852830	T	A	3	5.707e-13	0.8166	0.948	0.9865	0.0332	70.63
1	222748973	rs3002128	G	A	3	5.854e-13	0.4458	1.0628	1.0301	0.1317	50.68
1	56972353	rs72664324	A	G	3	5.918e-13	0.7523	1.0977	0.963	0.013	76.98
6	160521876	rs1963529	A	G	3	5.929e-13	0.982	0.8483	0.9959	0.1359	49.89
6	160736797	rs3125054	T	C	3	5.934e-13	0.005231	0.9259	0.9329	0.3411	7.01
6	160729924	rs3106170	A	G	3	5.999e-13	2.883e-07	0.926	0.9275	0.3624	1.48
10	44757677	rs492152	T	C	3	6.09e-13	0.6931	1.0726	1.0347	0.0006	86.66
1	222927255	rs12063226	G	A	3	6.198e-13	0.3464	0.9273	0.9594	0.1508	47.15
6	12957412	rs66820937	T	A	3	6.306e-13	0.9382	1.0787	0.9937	0.0064	80.21
10	44681729	rs61855743	G	A	3	6.334e-13	0.9883	1.0868	0.9987	0.0087	78.92
6	12786511	rs10948247	A	C	3	6.335e-13	0.002537	1.0581	1.0522	0.3264	10.68
10	44676695	rs11594667	A	G	3	6.356e-13	0.9773	1.0868	0.9974	0.0084	79.07
10	44764077	rs493874	T	C	3	6.387e-13	0.7423	1.0728	1.0293	0.0004	87.04
10	44758197	rs487465	C	A	3	6.406e-13	0.6981	1.0726	1.0345	0.0005	86.96
15	79125849	rs8032842	A	G	3	6.411e-13	0.8019	0.9484	0.986	0.0411	68.66
6	160725769	rs3120149	G	A	3	6.482e-13	6.482e-13	0.9261	0.9261	0.3731	0
10	44752976	rs671765	G	A	3	6.495e-13	0.6692	1.0726	1.034	0.0022	83.63
1	222939236	rs35968825	C	A	3	6.596e-13	0.6513	0.9346	0.9774	0.0763	61.14
10	44757751	rs665855	C	T	3	6.615e-13	0.6963	1.0725	1.0346	0.0005	86.86
15	79126909	rs7178750	A	G	3	6.63e-13	0.7984	0.9485	0.9858	0.0422	68.4
10	44773446	rs494192	C	A	3	6.661e-13	0.7426	1.0737	1.0296	0.0004	87.33
6	39147179	rs12211281	T	C	3	6.67e-13	6.67e-13	1.0677	1.0677	0.8255	0
6	161007360	rs9365178	T	C	3	6.677e-13	6.677e-13	1.0665	1.0665	0.407	0
6	160998148	rs3798221	T	G	3	6.681e-13	6.681e-13	1.0666	1.0666	0.6273	0
6	160959831	rs12194138	T	A	3	6.722e-13	0.9731	0.9275	0.9968	0.1936	39.09
10	44761804	rs694425	G	C	3	6.776e-13	0.7956	1.0728	1.0234	0.0004	87.19
10	44757107	rs518594	C	T	3	6.87e-13	0.7074	1.0725	1.0336	0.0004	87.15
6	160465456	rs3822842	T	C	3	6.925e-13	6.925e-13	0.9208	0.9208	0.9512	0
1	56986633	rs55869368	T	C	3	6.958e-13	0.6208	1.0981	0.9305	0.008	79.3
15	79126059	rs8032771	G	A	3	7.073e-13	0.8016	0.9485	0.986	0.0415	68.57
10	44756703	rs522293	A	G	3	7.141e-13	0.695	1.0724	1.0345	0.0005	86.74
10	44756894	rs604674	T	G	3	7.159e-13	0.6905	1.0724	1.0347	0.0006	86.57
6	161014751	rs41272044	C	T	3	7.187e-13	7.187e-13	1.0668	1.0668	0.3981	0
10	44756779	rs605445	T	C	3	7.238e-13	0.6967	1.0724	1.0343	0.0005	86.73
10	44679810	rs61855740	G	A	3	7.253e-13	0.9883	1.0864	0.9987	0.0078	79.39
10	44750669	rs386743263	C	T	3	7.273e-13	0.705	1.0718	1.0301	0.0022	83.6
10	44750669	rs605425	C	T	3	7.273e-13	0.705	1.0718	1.0301	0.0022	83.6
6	160740836	rs3125050	C	A	3	7.282e-13	0.04333	0.9255	0.9376	0.3196	12.33
10	44761623	rs607363	G	A	3	7.537e-13	0.7372	1.0725	1.0295	0.0005	86.84
6	12874672	rs66867947	G	T	3	7.56e-13	0.1641	1.0631	1.0444	0.216	34.75
1	222736405	rs11485179	G	A	3	7.61e-13	0.5603	1.0628	1.0252	0.1011	56.37
10	44681012	rs11238901	A	C	3	7.625e-13	0.9996	1.0863	1	0.0083	79.14
10	44677014	rs1704223	T	C	3	7.659e-13	0.9805	1.0863	0.9978	0.0075	79.59
10	44677935	rs1615053	C	T	3	7.66e-13	0.9724	1.0865	0.9968	0.0082	79.19
10	44680608	rs11595159	C	T	3	7.674e-13	0.9909	1.0863	0.999	0.0079	79.35
10	44681091	rs11238902	T	C	3	7.743e-13	0.9993	1.0863	0.9999	0.0083	79.14
6	160508621	rs8191921	T	C	3	7.757e-13	0.4526	0.8499	0.9165	0.246	28.7
10	44758587	rs573141	A	G	3	7.831e-13	0.7176	1.0723	1.0333	0.0003	87.88
10	44669226	rs11238890	T	A	3	7.841e-13	0.9544	1.0861	0.9949	0.0028	82.97
6	161012965	rs62441936	G	C	3	7.92e-13	7.92e-13	1.0666	1.0666	0.3995	0
10	44762584	rs528668	A	G	3	7.938e-13	0.7439	1.0724	1.029	0.0005	87
10	44762686	rs527785	A	G	3	7.938e-13	0.744	1.0724	1.029	0.0005	87
10	44762791	rs620205	G	A	3	7.943e-13	0.744	1.0724	1.029	0.0005	87
6	160750469	rs6933264	C	A	3	8.078e-13	0.02229	0.9261	0.9359	0.3293	9.97
10	44752118	rs559469	C	T	3	8.198e-13	0.6839	1.0723	1.033	0.0018	84.21
6	160534794	rs73598455	A	G	3	8.259e-13	0.4943	0.8515	0.9214	0.2427	29.39
10	44775824	rs1746048	T	C	3	8.267e-13	0.7338	1.0726	1.03	0.0005	86.89
1	57016131	rs56170783	C	A	3	8.276e-13	0.5138	1.0984	0.899	0.0043	81.68
10	44760958	rs620828	G	A	3	8.353e-13	0.7444	1.0723	1.029	0.0005	86.98
15	79128499	rs4539564	A	G	3	8.358e-13	0.8208	0.9488	0.9875	0.0439	68.02
10	44760033	rs634963	C	T	3	8.366e-13	0.7405	1.0723	1.0292	0.0005	86.94
10	44675941	rs1680636	A	G	3	8.386e-13	0.981	1.0864	0.9978	0.0074	79.6
10	44679603	rs61855739	A	G	3	8.417e-13	0.9885	1.0862	0.9987	0.0079	79.32
6	160750643	rs6911381	T	C	3	8.463e-13	0.05259	0.9262	0.9388	0.3172	12.9
1	222804046	rs3008621	A	G	3	8.495e-13	0.9073	1.0856	1.009	0.0437	68.05
6	160995214	rs35358746	G	A	3	8.632e-13	8.632e-13	1.0666	1.0666	0.6265	0
1	56996191	rs4634932	C	T	3	8.69e-13	0.5242	1.1062	0.8965	0.0051	81.08
6	160470880	rs1116262	A	G	3	8.751e-13	0.8532	0.8504	0.971	0.1536	46.62
10	44761073	rs620356	C	A	3	8.825e-13	0.7385	1.0722	1.0293	0.0005	86.82
10	44773121	rs3123689	A	G	3	8.864e-13	0.7522	1.0723	1.0284	0.0004	87.25
10	44678387	rs1704226	A	C	3	8.912e-13	0.9838	1.0861	0.9981	0.0077	79.43
6	160746512	rs3103347	T	C	3	9.014e-13	0.0003284	0.926	0.9301	0.3527	4.04
15	79128396	rs6495340	G	A	3	9.022e-13	0.8219	0.9489	0.9876	0.0436	68.08
10	44750393	rs2576354	A	G	3	9.086e-13	0.7184	1.0722	1.027	0.0046	81.42
1	56962821	rs17114036	G	A	3	9.141e-13	0.7921	1.0966	0.9704	0.0199	74.45
19	11196886	rs8106503	C	T	3	9.149e-13	0.8395	1.0888	0.976	0.003	82.82
15	79128272	rs6495339	C	T	3	9.184e-13	0.8222	0.9489	0.9876	0.0435	68.09
1	109820884	rs11577931	G	A	3	9.248e-13	0.6563	1.1055	0.907	0.0648	63.45
10	44668724	rs11238889	A	G	3	9.383e-13	0.9423	1.0859	0.9934	0.0025	83.3
10	44774086	rs1746047	G	T	3	9.486e-13	0.7485	1.0721	1.0286	0.0004	87.03
15	79128665	rs7169511	C	T	3	9.498e-13	0.8222	0.9489	0.9876	0.0437	68.06
10	44679016	rs11238898	A	T	3	9.552e-13	0.9871	1.086	0.9985	0.0079	79.34
6	160508113	rs9457829	A	G	3	9.553e-13	0.3377	0.8513	0.9062	0.2655	24.59
6	160537393	rs6911252	C	G	3	9.56e-13	0.4996	0.8518	0.9221	0.242	29.53
1	222807013	rs3002145	T	C	3	9.683e-13	0.9128	1.0849	1.0085	0.0443	67.91
6	161031253	rs9355814	T	C	3	9.755e-13	9.755e-13	1.0553	1.0553	0.8541	0
10	44771666	rs552794	A	G	3	1.003e-12	0.7507	1.0721	1.0285	0.0004	87.2
15	79130433	rs4551997	A	G	3	1.004e-12	0.844	0.9489	0.9882	0.0258	72.65
10	44746395	rs541483	G	A	3	1.013e-12	0.712	1.0718	1.0275	0.0048	81.27
6	160512748	rs3777401	A	G	3	1.015e-12	0.5556	0.851	0.9288	0.2232	33.33
6	134214525	rs12190287	G	C	3	1.016e-12	0.9828	1.07	1.0014	0.026	72.61
10	44770473	rs642222	G	A	3	1.018e-12	0.7512	1.0721	1.0285	0.0004	87.24
6	12770823	rs10948235	C	T	3	1.033e-12	0.05245	1.0578	1.0457	0.2849	20.36
1	222753861	rs17163273	C	A	3	1.048e-12	0.516	0.9417	0.9739	0.1213	52.59
1	57008778	rs2404715	T	C	3	1.05e-12	0.5556	1.0975	0.914	0.0055	80.77
6	160493117	rs2297360	T	C	3	1.059e-12	0.4542	0.8516	0.9178	0.2403	29.86
1	57001898	rs72664353	T	C	3	1.1e-12	0.5542	1.0974	0.9138	0.0055	80.77
10	44778546	rs1746052	C	A	3	1.135e-12	0.7435	1.0734	1.0267	0.0027	83.06
6	160504784	rs8191912	T	C	3	1.144e-12	0.8271	0.8516	0.9665	0.1694	43.68
6	161031894	rs9355815	G	C	3	1.174e-12	1.174e-12	1.0552	1.0552	0.8349	0
6	12957621	rs11756003	A	G	3	1.196e-12	0.9199	1.0777	0.9917	0.0059	80.5
1	57004417	rs72664354	T	A	3	1.207e-12	0.5543	1.0972	0.9138	0.0056	80.74
10	44692843	rs10160170	G	A	3	1.207e-12	0.8172	1.0817	1.0167	0.024	73.19
6	12957035	rs9473086	T	C	3	1.245e-12	0.9361	1.078	0.9934	0.006	80.45
6	160493834	rs2230044	A	G	3	1.257e-12	0.7561	0.8514	0.9552	0.1902	39.76
6	160990457	rs9364562	A	C	3	1.27e-12	1.27e-12	1.0674	1.0674	0.5523	0
12	111976776	rs648997	T	C	3	1.273e-12	0.5869	1.0618	1.0303	0.1282	51.32
10	44671851	rs11238894	C	T	3	1.275e-12	0.9795	1.0851	0.9978	0.0044	81.55
1	57007791	rs72664355	C	T	3	1.288e-12	0.5064	1.0974	0.8987	0.0038	82.03
21	35644029	rs28591415	T	C	3	1.29e-12	0.8406	0.9235	1.0349	0	94.38
10	44497495	rs2902340	G	T	3	1.295e-12	0.8007	0.9404	1.0182	0.0085	79.04
21	35632622	rs73203255	G	T	3	1.303e-12	0.9472	0.924	1.0115	0	94.74
21	35641433	rs9983490	C	T	3	1.306e-12	0.9349	0.9239	1.0143	0	94.66
6	160513412	rs9457833	C	G	3	1.307e-12	0.8715	0.8513	0.9742	0.1568	46.03
21	35621365	rs7278204	G	A	3	1.377e-12	0.9956	0.9243	0.999	0	94.93
10	44435246	rs4948582	T	C	3	1.401e-12	1.401e-12	0.9461	0.9461	0.5585	0
6	160520768	rs9456502	T	C	3	1.444e-12	0.4803	0.8535	0.9244	0.2172	34.52
6	39152041	rs56015508	A	C	3	1.458e-12	1.458e-12	1.0663	1.0663	0.7078	0
6	161022423	rs13192132	C	T	3	1.472e-12	1.472e-12	1.055	1.055	0.815	0
10	44670992	rs11238891	T	G	3	1.473e-12	0.9887	1.0853	0.9988	0.0048	81.3
6	160487196	rs111333005	A	G	3	1.503e-12	0.6179	0.8518	0.9365	0.2169	34.56
10	44673050	rs1704228	T	C	3	1.565e-12	0.9553	1.0857	0.9948	0.008	79.3
10	44435312	rs4948583	C	G	3	1.574e-12	1.574e-12	0.9462	0.9462	0.5613	0
10	44691543	rs1704231	T	C	3	1.607e-12	0.9023	1.0791	1.0092	0.0134	76.8
15	79123054	rs7164479	T	C	3	1.619e-12	0.7963	0.9483	0.9823	0.0146	76.35
21	35633710	rs1453475079	T	C	3	1.642e-12	0.9899	0.9244	1.0022	0	94.88
21	35633710	rs7280612	T	C	3	1.642e-12	0.9899	0.9244	1.0022	0	94.88
6	160492613	rs2297359	C	T	3	1.657e-12	0.935	0.8529	0.9864	0.1368	49.72
1	222864159	rs2378597	A	T	3	1.672e-12	0.06892	0.9462	0.9557	0.2676	24.15
2	85814984	rs10206961	T	C	3	1.679e-12	0.03939	0.9489	0.9586	0.2908	19.04
6	160538020	rs9457839	A	G	3	1.697e-12	0.8037	0.852	0.9622	0.1872	40.31
10	44690185	rs10899999	G	A	3	1.702e-12	0.6378	1.0745	1.029	0.0228	73.56
10	44671194	rs11238892	T	C	3	1.722e-12	0.9832	1.0849	0.9982	0.0046	81.41
6	12788776	rs1412752	T	A	3	1.754e-12	0.0004596	1.0566	1.0526	0.3397	7.39
21	35637462	rs7278845	G	A	3	1.755e-12	0.9889	0.9245	0.9977	0	94.75
21	35632170	rs28593428	G	C	3	1.766e-12	0.9993	0.9245	1.0002	0	94.92
6	160993748	rs35189165	A	G	3	1.771e-12	1.771e-12	1.0667	1.0667	0.6213	0
10	44435882	rs10899953	A	T	3	1.839e-12	0.4983	0.9463	0.9744	0.1505	47.19
1	109800321	rs12746961	T	C	3	1.896e-12	0.8715	1.1025	0.972	0.0791	60.58
6	160485060	rs8191855	A	G	3	1.932e-12	0.603	0.8524	0.9347	0.2212	33.71
10	44750412	rs606700	G	A	3	1.932e-12	0.6934	1.0713	1.0305	0.0029	82.85
10	44750412	rs796388185	G	A	3	1.932e-12	0.6934	1.0713	1.0305	0.0029	82.85
1	109800349	rs12731760	A	G	3	2.011e-12	0.8673	1.1024	0.9711	0.0783	60.74
6	160535878	rs6932293	C	T	3	2.032e-12	0.0552	0.8581	0.8724	0.3028	16.3
4	156639888	rs72689147	T	G	3	2.036e-12	0.5599	1.0682	1.0303	0.11	54.7
10	44511905	rs4948819	C	A	3	2.05e-12	0.9369	0.9387	1.0053	0.0204	74.31
10	44511734	rs4948596	A	G	3	2.173e-12	0.9806	0.9388	1.0016	0.0249	72.92
10	44511715	rs4948816	A	G	3	2.209e-12	0.9745	0.9388	1.0021	0.0243	73.11
21	35614394	rs7279799	C	T	3	2.216e-12	0.9929	0.9248	1.0016	0	95.03
6	12867696	rs1412744	G	A	3	2.259e-12	0.3267	1.0629	1.0358	0.1703	43.5
4	156645513	rs13139571	A	C	3	2.27e-12	0.1506	1.0619	1.0516	0.1961	38.62
10	44511785	rs4948817	A	C	3	2.296e-12	0.9804	0.9388	1.0016	0.0249	72.91
1	222781932	rs34679168	T	C	3	2.348e-12	0.1833	0.9457	0.9622	0.2335	31.26
6	160483165	rs6925867	G	A	3	2.354e-12	0.5768	0.853	0.9319	0.2256	32.84
15	79124475	rs4468572	C	T	3	2.426e-12	0.8128	0.9484	0.9841	0.0165	75.62
10	44501501	rs7923335	A	C	3	2.439e-12	0.9633	0.9401	0.9972	0.0318	71
6	161067949	rs6906446	A	C	3	2.542e-12	2.542e-12	1.0543	1.0543	0.4813	0
10	44691548	rs1626459	C	T	3	2.544e-12	0.6338	1.0735	1.0289	0.0252	72.84
21	35651290	rs8132042	C	T	3	2.616e-12	0.9301	0.925	1.0152	0	94.5
10	44501266	rs7922924	T	C	3	2.638e-12	0.7937	0.9404	1.0189	0.009	78.75
15	79123338	rs7165042	G	C	3	2.64e-12	0.8007	0.9487	0.9828	0.0149	76.21
10	44509338	rs10899967	G	A	3	2.674e-12	0.8816	0.9404	1.0101	0.0162	75.74
15	79123946	rs7182103	T	G	3	2.675e-12	0.801	0.9487	0.9828	0.0151	76.16
6	160468180	rs2282137	A	G	3	2.676e-12	0.8694	0.8528	0.9742	0.1518	46.96
6	160473798	rs9457816	G	A	3	2.693e-12	0.9636	0.8535	0.9922	0.1258	51.76
15	79123753	rs7182716	C	T	3	2.753e-12	0.801	0.9488	0.9828	0.015	76.18
4	156638073	rs3796587	G	C	3	2.755e-12	0.5324	1.0678	1.0318	0.1159	53.59
1	56990753	rs72664341	C	A	3	2.758e-12	0.5371	1.0958	0.9096	0.0049	81.17
15	79123779	rs7181432	T	C	3	2.789e-12	0.801	0.9488	0.9828	0.015	76.17
10	44509620	rs10899968	C	G	3	2.803e-12	0.8779	0.9405	1.0105	0.016	75.82
2	85790316	rs35565292	A	T	3	2.825e-12	0.9365	0.9481	0.9957	0.0525	66.06
10	44750414	rs202115864	T	G	3	2.891e-12	0.6909	1.0709	1.03	0.0041	81.81
10	44750414	rs485838	T	G	3	2.891e-12	0.6909	1.0709	1.03	0.0041	81.81
15	79123631	rs7182529	C	T	3	2.935e-12	0.8013	0.9489	0.9829	0.0151	76.15
1	222733309	rs17163217	T	C	3	3.012e-12	0.5796	0.9423	0.9766	0.1095	54.79
10	44504669	rs4948812	T	C	3	3.039e-12	0.8418	0.9403	1.014	0.0127	77.1
10	44685925	rs11238906	C	T	3	3.044e-12	0.6497	1.0732	1.0278	0.0237	73.27
21	35625113	rs8131303	C	A	3	3.076e-12	0.9388	0.9254	1.0134	0	94.79
15	79123505	rs7165733	A	G	3	3.112e-12	0.8019	0.9489	0.9829	0.0151	76.15
15	79123396	rs7165081	G	C	3	3.136e-12	0.802	0.9489	0.9829	0.0151	76.14
10	44505025	rs12573239	A	G	3	3.147e-12	0.8451	0.9406	1.0137	0.0132	76.89
10	44508242	rs7074248	T	C	3	3.209e-12	0.8942	0.9406	1.0089	0.0178	75.18
10	44504359	rs4948595	C	T	3	3.212e-12	0.8426	0.9406	1.0139	0.0131	76.95
10	44688587	rs7917089	A	G	3	3.339e-12	0.6473	1.0731	1.0281	0.0235	73.34
10	44684707	rs11238904	T	C	3	3.426e-12	0.6505	1.0731	1.0277	0.0239	73.22
10	44505466	rs7084564	T	G	3	3.459e-12	0.8311	0.9407	1.015	0.0124	77.24
10	44684854	rs61855758	C	T	3	3.46e-12	0.6504	1.073	1.0277	0.024	73.2
4	156642884	rs3796581	G	A	3	3.539e-12	0.5633	1.0674	1.0294	0.1087	54.93
1	222739901	rs34851670	A	G	3	3.554e-12	0.0003559	0.9468	0.9508	0.3408	7.11
10	44687780	rs11238907	G	T	3	3.556e-12	0.6489	1.073	1.0279	0.0237	73.28
6	160575985	rs2297374	T	C	3	3.685e-12	3.685e-12	1.0537	1.0537	0.8953	0
10	44685776	rs11598296	G	A	3	3.723e-12	0.6507	1.0729	1.0277	0.0241	73.16
10	44683281	rs4948857	T	C	3	3.867e-12	0.6512	1.0729	1.0276	0.024	73.18
10	44682729	rs1704214	G	A	3	3.962e-12	0.6507	1.0728	1.0276	0.0242	73.13
10	44499939	rs4948811	T	G	3	4.008e-12	0.9356	0.9407	0.9954	0.0258	72.66
6	12833077	rs12528956	C	T	3	4.024e-12	4.024e-12	1.0618	1.0618	0.4354	0
6	12833077	rs1484927501	C	T	3	4.024e-12	4.024e-12	1.0618	1.0618	0.4354	0
10	44686664	rs12415866	G	A	3	4.096e-12	0.6477	1.0728	1.0279	0.024	73.18
10	44686664	rs1364798244	G	A	3	4.096e-12	0.6477	1.0728	1.0279	0.024	73.18
10	44682080	rs1509931	T	C	3	4.115e-12	0.6491	1.0728	1.0277	0.0246	73
10	44685795	rs11598314	G	A	3	4.149e-12	0.6514	1.0728	1.0276	0.0243	73.09
1	222807480	rs61827168	A	G	3	4.228e-12	0.2548	1.0699	1.0424	0.1906	39.67
10	44685136	rs11238905	A	T	3	4.236e-12	0.6515	1.0727	1.0275	0.0244	73.08
10	44684912	rs11817838	G	A	3	4.244e-12	0.6515	1.0727	1.0275	0.0244	73.08
1	56991890	rs56322312	T	G	3	4.365e-12	0.4969	1.094	0.9021	0.0027	83.14
4	156638573	rs2306556	G	A	3	4.475e-12	0.5331	1.0671	1.0316	0.1176	53.29
10	44483728	rs4145118	T	G	3	4.637e-12	0.7558	0.9403	1.0233	0.0066	80.08
21	35633530	rs973754	G	A	3	4.713e-12	0.9978	0.9261	1.0005	0	95.03
10	44479890	rs10899960	A	C	3	4.742e-12	0.882	0.9404	0.9918	0.0317	71.03
4	156635309	rs7692387	A	G	3	4.754e-12	0.5352	1.0668	1.0313	0.1184	53.13
1	222802376	rs2936052	G	A	3	4.783e-12	0.2828	1.0697	1.0409	0.179	41.88
6	160891897	rs182443492	A	C	3	5.107e-12	0.1147	0.7711	0.8311	0.2127	35.39
10	44705516	rs906943	G	A	3	5.154e-12	0.8675	1.0685	1.01	0.0388	69.23
10	44481639	rs988738	G	C	3	5.224e-12	0.7623	0.9403	1.0225	0.007	79.85
1	222805698	rs3008622	G	T	3	5.267e-12	0.165	1.0702	1.0482	0.2249	32.98
1	222800632	rs2936054	G	A	3	5.286e-12	0.2981	1.0697	1.0402	0.1779	42.07
15	79121776	rs7179953	T	C	3	5.309e-12	0.8035	0.9494	0.9831	0.0156	75.96
10	44486148	rs4948805	C	T	3	5.331e-12	0.8992	0.9407	0.9929	0.0302	71.42
12	90008959	rs2681472	G	A	3	5.42e-12	0.3033	0.9384	0.9627	0.1837	40.98
1	222797173	rs3008616	A	G	3	5.43e-12	0.2983	1.0699	1.0403	0.1776	42.15
6	12864898	rs9381455	C	T	3	5.471e-12	0.4167	0.9428	0.9672	0.1225	52.38
6	160754712	rs3125049	A	G	3	5.589e-12	5.589e-12	0.93	0.93	0.3682	0
10	44490854	rs4948808	G	A	3	5.673e-12	0.7355	0.9409	1.0255	0.006	80.47
2	203708307	rs934287	G	A	3	5.76e-12	0.7297	1.0689	1.0212	0.0564	65.23
21	35618638	rs9978407	A	G	3	5.933e-12	0.9885	0.9258	1.0026	0	95.2
15	79123509	rs7166764	G	T	3	6.537e-12	0.8063	0.9496	0.9834	0.0156	75.95
10	44501123	rs10899963	G	T	3	6.684e-12	0.7888	0.9505	1.0164	0.0104	78.08
10	44677870	rs2664860	G	A	3	6.714e-12	0.7168	1.0728	1.0248	0.0097	78.42
4	156659819	rs11731886	C	A	3	6.726e-12	0.02698	1.0607	1.0564	0.2889	19.46
6	12858223	rs7748950	T	C	3	6.738e-12	0.3512	0.9431	0.9652	0.1476	47.74
1	222794455	rs2133186	A	T	3	6.93e-12	0.5612	1.1024	1.049	0.2036	37.17
21	35653670	rs762158	G	C	3	6.964e-12	0.8965	0.9424	1.0168	0	92.49
10	44437325	rs4948792	T	C	3	7.142e-12	0.5231	0.9476	0.9759	0.1516	46.99
10	44689529	rs1704229	A	G	3	7.16e-12	0.6863	1.0721	1.0244	0.0258	72.64
10	44689529	rs386743256	A	G	3	7.16e-12	0.6863	1.0721	1.0244	0.0258	72.64
10	44479236	rs4948803	C	T	3	7.411e-12	0.7511	0.9407	1.024	0.0078	79.41
1	109804883	rs66795935	G	C	3	7.482e-12	7.482e-12	1.0979	1.0979	0.4561	0
1	222745613	rs34609915	G	A	3	7.604e-12	7.604e-12	0.9478	0.9478	0.4864	0
6	12839176	rs9463187	C	A	3	7.893e-12	0.3719	1.0607	1.0348	0.1439	48.42
10	44489626	rs4948589	G	A	3	8.166e-12	0.7297	0.9411	1.0262	0.0058	80.6
10	44707598	rs1482473	C	G	3	8.5e-12	0.5618	1.0654	1.0266	0.1131	54.12
6	12862978	rs7770745	A	T	3	8.54e-12	0.4365	0.9433	0.9682	0.1183	53.15
10	44498375	rs6593385	A	G	3	8.572e-12	0.9391	0.9413	0.9956	0.0263	72.53
6	12953303	rs6906017	C	T	3	8.755e-12	0.7219	1.0695	1.0224	0.0266	72.42
10	44495410	rs7908336	C	T	3	9.232e-12	0.7359	0.9412	1.0254	0.0061	80.37
12	90026523	rs11105354	G	A	3	9.319e-12	0.3648	0.9391	0.9656	0.1604	45.35
10	44481304	rs6593377	C	T	3	9.335e-12	0.7606	0.9409	1.0228	0.0084	79.1
6	161069952	rs10945683	C	T	3	9.393e-12	9.393e-12	1.0525	1.0525	0.3716	0
10	44488843	rs1032408	T	G	3	9.509e-12	0.9288	0.9412	0.9949	0.0276	72.15
15	79126155	rs8034274	C	T	3	9.586e-12	0.6829	0.95	0.9737	0.012	77.4
4	156646340	rs11724647	A	T	3	9.703e-12	0.5761	1.0661	1.0284	0.1148	53.81
10	44709657	rs1680641	G	A	3	9.823e-12	0.5593	1.0652	1.0267	0.1146	53.83
4	156633444	rs56329057	T	C	3	9.956e-12	0.6038	1.0659	1.0273	0.1053	55.58
10	44708346	rs17155641	G	A	3	1.015e-11	0.5248	1.0654	1.0283	0.1235	52.18
6	39173118	rs55818834	T	C	3	1.063e-11	1.063e-11	1.0612	1.0612	0.9146	0
6	161070870	rs7760585	G	C	3	1.102e-11	1.102e-11	1.0526	1.0526	0.3715	0
6	12951578	rs7775710	C	G	3	1.132e-11	0.6868	1.0693	1.0245	0.0334	70.58
6	161068891	rs9295130	A	G	3	1.141e-11	1.141e-11	1.0523	1.0523	0.3735	0
6	161030469	rs6455695	C	T	3	1.161e-11	0.06187	1.0523	1.0432	0.2873	19.82
10	44495365	rs4997087	C	T	3	1.181e-11	0.7348	0.9416	1.0255	0.0063	80.28
10	44497073	rs10899962	T	A	3	1.185e-11	0.7439	0.9416	1.0244	0.0067	80.02
6	161030880	rs1295000006	A	G	3	1.189e-11	0.06157	1.0522	1.0432	0.2875	19.77
6	161030880	rs6937879	A	G	3	1.189e-11	0.06157	1.0522	1.0432	0.2875	19.77
10	44489375	rs10736824	G	C	3	1.208e-11	0.9588	0.9419	0.997	0.0251	72.87
6	161031638	rs6919497	G	A	3	1.214e-11	0.007099	1.0522	1.0472	0.3267	10.6
10	44500807	rs35639687	T	C	3	1.22e-11	0.6798	0.9514	1.0274	0.005	81.15
10	44500807	rs7478408	T	C	3	1.22e-11	0.6798	0.9514	1.0274	0.005	81.15
9	136149581	rs630510	G	A	3	1.223e-11	1.223e-11	0.9511	0.9511	0.4797	0
9	136149722	rs630014	G	A	3	1.227e-11	1.227e-11	0.9511	0.9511	0.4751	0
6	161068176	rs6933576	G	T	3	1.243e-11	0.002683	1.0521	1.0482	0.3352	8.52
15	79114477	rs28505515	G	C	3	1.247e-11	0.7068	0.9501	0.9829	0.125	51.91
6	161018464	rs7771129	G	C	3	1.259e-11	0.08413	1.0523	1.042	0.2772	22.07
10	44683841	rs10899997	G	T	3	1.259e-11	0.4066	1.063	1.0321	0.1324	50.54
6	161068064	rs6905422	C	G	3	1.267e-11	0.006335	1.0522	1.0473	0.3281	10.27
6	161021873	rs7752408	C	G	3	1.32e-11	0.04775	1.0522	1.044	0.2943	18.24
10	44713311	rs1905150	A	G	3	1.328e-11	0.5398	1.0647	1.0274	0.1181	53.19
6	39174525	rs10947787	T	C	3	1.329e-11	1.329e-11	1.0609	1.0609	0.9377	0
6	12904138	rs111969884	T	G	3	1.334e-11	1.334e-11	0.8841	0.8841	0.5735	0
6	161031172	rs9355813	C	T	3	1.343e-11	0.006567	1.0521	1.0472	0.3277	10.36
10	44682829	rs1509929	C	A	3	1.35e-11	0.3821	1.0629	1.0331	0.1399	49.16
10	44683833	rs10793525	A	C	3	1.356e-11	0.4062	1.0629	1.0321	0.133	50.44
10	44683833	rs386743255	A	C	3	1.356e-11	0.4062	1.0629	1.0321	0.133	50.44
6	160626650	rs9457861	T	C	3	1.375e-11	1.375e-11	0.8996	0.8996	0.5138	0
10	44688935	rs7909598	C	T	3	1.381e-11	0.3723	1.0628	1.0336	0.142	48.77
1	222904310	rs2378604	A	T	3	1.393e-11	0.03531	0.9337	0.9463	0.2882	19.62
6	161025442	rs6930342	G	T	3	1.41e-11	0.06327	1.0521	1.043	0.2872	19.84
6	161024848	rs9365179	T	C	3	1.411e-11	0.05239	1.0521	1.0437	0.2922	18.71
19	45396219	rs157582	T	C	3	1.431e-11	0.751	0.9374	1.0417	0.003	82.74
1	222735113	rs34478208	G	T	3	1.432e-11	1.432e-11	0.9483	0.9483	0.3952	0
12	90013089	rs2681492	C	T	3	1.44e-11	0.2237	0.9397	0.96	0.2142	35.1
6	161023402	rs6455692	A	G	3	1.442e-11	0.05132	1.0521	1.0437	0.2928	18.58
10	44516377	rs7919657	G	A	3	1.481e-11	0.9881	0.9417	0.9991	0.0333	70.62
10	44516610	rs7903881	T	C	3	1.489e-11	0.9883	0.9417	0.9991	0.0333	70.6
10	44518696	rs955583	A	G	3	1.515e-11	0.9787	0.9418	0.9984	0.0347	70.25
8	126482077	rs2954021	G	A	3	1.518e-11	0.9261	1.0503	0.9915	0.0001	89.57
12	121416650	rs1169288	C	A	3	1.519e-11	0.998	0.9481	0.9998	0.023	73.49
12	90026463	rs11105353	A	C	3	1.523e-11	0.2989	0.9388	0.9626	0.1906	39.68
6	161023209	rs6455691	A	T	3	1.533e-11	0.05089	1.052	1.0437	0.2932	18.49
10	44681592	rs35339178	C	T	3	1.54e-11	0.3886	1.0637	1.0332	0.1345	50.15
10	44490669	rs4948594	G	C	3	1.544e-11	0.7257	0.9416	1.0266	0.0058	80.55
12	90026462	rs11105352	A	G	3	1.555e-11	0.2984	0.9389	0.9626	0.191	39.6
12	90026462	rs386765100	A	G	3	1.555e-11	0.2984	0.9389	0.9626	0.191	39.6
10	44490574	rs4948593	T	C	3	1.561e-11	0.7176	0.9419	1.0275	0.0051	81.04
10	44513368	rs4948820	C	A	3	1.563e-11	0.982	0.9418	0.9986	0.0342	70.38
21	35642446	rs9974878	A	G	3	1.57e-11	0.8752	0.9298	1.025	0	93.72
10	44514336	rs2185947	T	C	3	1.578e-11	0.9894	0.9418	0.9992	0.0333	70.61
10	44514421	rs1602716	A	G	3	1.579e-11	0.9894	0.9418	0.9992	0.0333	70.61
10	44513143	rs10736825	T	G	3	1.584e-11	0.9893	0.9418	0.9992	0.0333	70.61
10	44514285	rs2185946	A	G	3	1.596e-11	0.9894	0.9418	0.9992	0.0333	70.61
10	44514106	rs2902339	A	G	3	1.597e-11	0.9894	0.9418	0.9992	0.0333	70.61
6	160985673	rs9365173	T	C	3	1.599e-11	1.599e-11	1.0618	1.0618	0.4474	0
6	161025288	rs6902102	A	G	3	1.619e-11	0.06172	1.052	1.043	0.2884	19.58
6	161026455	rs6455693	T	C	3	1.626e-11	0.06202	1.0519	1.043	0.2883	19.61
1	222886119	rs3811465	G	A	3	1.636e-11	0.04896	0.9339	0.9477	0.2806	21.31
6	39172529	rs4711585	A	G	3	1.641e-11	1.641e-11	1.0606	1.0606	0.9127	0
10	44688524	rs10899998	C	G	3	1.648e-11	0.8949	1.0744	1.0101	0.0168	75.51
19	11210912	NA	T	C	3	1.651e-11	0.7643	1.0868	0.9616	0.0133	76.87
1	222734803	rs1134898	C	G	3	1.66e-11	2.074e-06	0.9485	0.9501	0.3575	2.79
6	160982051	rs10945677	T	C	3	1.672e-11	1.672e-11	1.0617	1.0617	0.4436	0
10	44688080	rs11238908	G	T	3	1.692e-11	0.8955	1.0743	1.0101	0.0168	75.51
21	35655217	rs386818132	C	T	3	1.714e-11	0.8903	0.9425	1.0192	0	93.1
21	35655217	rs743339	C	T	3	1.714e-11	0.8903	0.9425	1.0192	0	93.1
10	44517790	rs1388975	A	G	3	1.728e-11	0.882	0.9419	0.9917	0.0524	66.09
6	161031718	rs6923917	T	A	3	1.731e-11	0.006606	1.052	1.0472	0.3278	10.34
10	44679802	rs1545845	C	A	3	1.735e-11	0.7319	1.0705	1.0232	0.0104	78.11
4	156617994	rs2306557	A	G	3	1.749e-11	0.01916	1.0579	1.0568	0.2924	18.68
6	160735281	rs3125056	C	T	3	1.753e-11	4.049e-06	0.9232	0.9242	0.3661	0.49
21	35641424	rs7283231	T	C	3	1.754e-11	0.8825	0.9306	1.0221	0	93.37
10	44501946	rs10899965	A	G	3	1.762e-11	0.7827	0.952	1.0168	0.0107	77.94
10	44688088	rs11238909	T	C	3	1.775e-11	0.8913	1.0741	1.0104	0.0172	75.37
1	222848029	rs1391558	C	T	3	1.778e-11	0.02284	1.0704	1.0577	0.2975	17.51
10	44518652	rs955582	A	G	3	1.784e-11	0.8711	0.9419	0.991	0.0545	65.64
21	35619929	rs7281592	T	C	3	1.797e-11	0.9049	0.9302	1.0198	0	94.4
6	39178783	rs12200013	T	A	3	1.801e-11	1.801e-11	1.0606	1.0606	0.7692	0
1	222732656	rs4481859	G	T	3	1.817e-11	0.008846	0.9487	0.9555	0.3168	12.99
10	44680591	rs1314916950	G	A	3	1.837e-11	0.7308	1.0704	1.0233	0.0104	78.09
10	44680591	rs2246891	G	A	3	1.837e-11	0.7308	1.0704	1.0233	0.0104	78.09
12	90058842	rs111478946	A	G	3	1.849e-11	0.3199	0.9385	0.9636	0.1855	40.64
6	161023620	rs7769720	T	C	3	1.872e-11	0.2114	1.0518	1.0374	0.2268	32.6
1	222874966	rs2030076	G	A	3	1.874e-11	0.1868	0.9344	0.9556	0.2228	33.39
1	222882949	rs34433664	T	C	3	1.907e-11	0.03585	0.9342	0.9467	0.2893	19.38
10	44490865	rs4948809	G	A	3	1.913e-11	0.7265	0.9422	1.0264	0.0062	80.35
6	161023460	rs386707833	G	T	3	1.927e-11	0.5366	1.0516	1.0259	0.1066	55.33
6	161023460	rs6415085	G	T	3	1.927e-11	0.5366	1.0516	1.0259	0.1066	55.33
12	90060586	rs17249754	A	G	3	1.927e-11	0.2054	0.94	0.9597	0.2273	32.5
2	204048840	rs10932008	A	G	3	1.932e-11	0.8129	1.0671	1.0161	0.0372	69.62
10	44491154	rs10793512	A	T	3	1.974e-11	0.7272	0.9422	1.0263	0.0062	80.32
6	161017451	rs6913833	C	T	3	1.978e-11	0.09233	1.0518	1.0415	0.2755	22.43
10	44505391	rs11238808	T	G	3	1.997e-11	0.7897	0.9521	1.0161	0.0114	77.66
10	44691241	rs1623851	G	A	3	2.002e-11	0.338	1.0625	1.0349	0.1536	46.61
1	222882751	rs11487858	C	T	3	2.022e-11	0.5869	0.9107	0.9554	0.1934	39.13
1	222882751	rs386639701	C	T	3	2.022e-11	0.5869	0.9107	0.9554	0.1934	39.13
12	111974280	rs616668	G	T	3	2.043e-11	2.043e-11	1.0617	1.0617	0.6097	0
10	44691633	rs1627329	C	T	3	2.044e-11	0.3417	1.0625	1.0347	0.1531	46.71
1	222798509	rs3008618	A	G	3	2.068e-11	0.3039	1.0681	1.0393	0.182	41.3
1	222858167	rs2936049	T	C	3	2.13e-11	0.03397	1.0702	1.0562	0.2896	19.3
15	79117436	rs8032908	C	G	3	2.138e-11	0.7857	0.9507	0.9854	0.0708	62.22
6	161017120	rs9456552	T	G	3	2.171e-11	0.09178	1.0517	1.0415	0.2761	22.31
4	156626588	rs11725969	T	C	3	2.198e-11	0.01759	1.0574	1.0561	0.2968	17.68
12	111989236	rs638791	G	A	3	2.254e-11	2.254e-11	1.0614	1.0614	0.6595	0
21	35644228	rs2834431	G	A	3	2.267e-11	0.8588	0.9316	1.0246	0	92.35
12	111849271	rs12580300	A	G	3	2.27e-11	2.27e-11	1.0615	1.0615	0.6742	0
15	79129823	rs8035039	G	A	3	2.293e-11	0.8441	0.9515	0.9888	0.0342	70.38
10	44678240	rs2624682	T	C	3	2.317e-11	0.7361	1.0701	1.0228	0.0105	78.05
10	44537706	rs4615977	G	A	3	2.324e-11	0.8322	0.9423	0.9886	0.06	64.46
19	45390333	rs283815	G	A	3	2.348e-11	0.725	0.9378	1.0475	0.0021	83.72
6	39180487	rs12190363	A	G	3	2.349e-11	2.349e-11	1.0604	1.0604	0.7777	0
10	44538672	rs1565660	G	A	3	2.356e-11	0.7947	0.9423	0.9863	0.0689	62.63
6	161032089	rs6929299	C	T	3	2.357e-11	0.004535	1.0514	1.0471	0.3322	9.26
10	44471109	rs1460542	C	A	3	2.371e-11	0.7069	0.9381	0.9805	0.0849	59.46
4	156619204	rs13143871	C	T	3	2.374e-11	0.002157	1.0573	1.0568	0.3262	10.75
12	111988432	rs625093	G	A	3	2.377e-11	2.377e-11	1.0614	1.0614	0.6595	0
12	111997023	rs642536	A	G	3	2.395e-11	2.395e-11	1.0614	1.0614	0.6241	0
12	112000648	rs595529	T	A	3	2.402e-11	2.402e-11	1.0614	1.0614	0.6565	0
15	79136372	rs56227704	G	A	3	2.402e-11	0.7585	1.0528	1.0144	0.0897	58.52
6	161032329	rs6455696	C	G	3	2.407e-11	2.407e-11	1.0515	1.0515	0.5135	0
12	111997502	rs848129	C	G	3	2.41e-11	2.41e-11	1.0614	1.0614	0.6241	0
6	39174922	rs10947789	C	T	3	2.449e-11	2.449e-11	1.0602	1.0602	0.9039	0
12	111984851	rs621899	C	T	3	2.464e-11	2.464e-11	1.0613	1.0613	0.6593	0
6	161026515	rs6932014	G	A	3	2.473e-11	0.1672	1.0515	1.0387	0.2436	29.19
10	44511815	rs4948818	C	G	3	2.55e-11	0.9764	0.9524	1.0015	0.0328	70.73
10	44537423	rs7917534	C	G	3	2.557e-11	0.8174	0.9424	0.9877	0.0653	63.36
12	111962581	rs688812	T	C	3	2.564e-11	2.564e-11	1.0613	1.0613	0.6322	0
10	44675851	rs2802482	G	A	3	2.576e-11	0.7375	1.0699	1.0228	0.0102	78.18
10	44485575	rs9633746	C	G	3	2.618e-11	0.9032	0.9428	0.9933	0.0336	70.52
6	12859556	rs6458503	C	T	3	2.622e-11	0.4032	0.9444	0.9676	0.1365	49.79
10	44505534	rs10793516	A	G	3	2.622e-11	0.7889	0.9523	1.0161	0.0115	77.59
12	111989748	rs641084	A	G	3	2.625e-11	2.625e-11	1.0612	1.0612	0.6596	0
12	111986739	rs596831	G	C	3	2.627e-11	2.627e-11	1.0613	1.0613	0.6282	0
15	79129320	rs12903668	G	A	3	2.645e-11	0.8477	0.9516	0.989	0.0338	70.47
12	111846028	rs34368158	T	C	3	2.647e-11	2.647e-11	1.0615	1.0615	0.709	0
19	11207777	rs117423069	T	C	3	2.665e-11	0.7786	1.0865	0.9645	0.015	76.18
10	44677301	rs2624681	C	G	3	2.674e-11	0.7365	1.0698	1.0228	0.0104	78.09
1	222878175	rs11485123	C	T	3	2.693e-11	0.03634	0.9347	0.9471	0.2901	19.19
12	111996557	rs655107	C	T	3	2.708e-11	2.708e-11	1.0612	1.0612	0.6277	0
15	79129076	rs12903613	T	G	3	2.713e-11	0.8472	0.9516	0.989	0.0337	70.5
12	111999570	rs610769	A	G	3	2.727e-11	2.727e-11	1.0612	1.0612	0.6568	0
6	160995956	rs7454595	T	C	3	2.747e-11	0.4207	1.0511	1.0319	0.1333	50.37
10	44484939	rs7918198	C	T	3	2.763e-11	0.7483	0.9427	1.0237	0.0077	79.47
15	79128889	rs7168915	A	G	3	2.775e-11	0.6951	0.9511	0.9751	0.0137	76.7
15	79129600	rs8034804	T	C	3	2.779e-11	0.8456	0.9517	0.9889	0.0347	70.26
12	111975163	rs676767	A	C	3	2.836e-11	2.836e-11	1.0612	1.0612	0.6406	0
10	44527132	rs1492711	T	C	3	2.879e-11	0.8422	0.9422	0.9892	0.06	64.45
12	90062376	rs6538195	A	G	3	2.881e-11	0.1997	0.9405	0.9597	0.2313	31.69
15	79114453	rs28455815	T	C	3	2.916e-11	0.8088	0.9507	0.9836	0.0161	75.78
10	44681591	rs386743253	G	A	3	2.934e-11	0.385	1.063	1.0331	0.1383	49.44
10	44681591	rs60685600	G	A	3	2.934e-11	0.385	1.063	1.0331	0.1383	49.44
12	111855461	rs7299849	T	A	3	2.966e-11	2.966e-11	1.061	1.061	0.7142	0
12	111989979	rs848132	A	C	3	3.016e-11	3.016e-11	1.0611	1.0611	0.6278	0
10	44536318	rs1891883	G	A	3	3.017e-11	0.7503	0.9425	0.9839	0.0793	60.54
4	156622727	rs11737895	T	G	3	3.039e-11	0.005147	1.0573	1.0564	0.3188	12.53
10	44487298	rs9633745	T	C	3	3.056e-11	0.6918	0.9524	1.026	0.0058	80.55
8	126485294	rs2954027	A	T	3	3.068e-11	0.9087	1.05	1.0114	0	90.47
8	126485294	rs386729628	A	T	3	3.068e-11	0.9087	1.05	1.0114	0	90.47
19	11206729	rs17242381	C	T	3	3.081e-11	0.7909	1.0863	0.9671	0.0173	75.35
10	44509828	rs10793517	G	C	3	3.085e-11	0.7986	0.9525	1.0152	0.0125	77.18
12	111850230	rs7977752	A	G	3	3.145e-11	3.145e-11	1.061	1.061	0.7028	0
10	44511413	rs4948815	T	C	3	3.21e-11	0.8654	0.9525	1.0096	0.0182	75.05
10	44483521	rs4145117	A	G	3	3.265e-11	0.6507	0.9524	1.0307	0.0042	81.69
12	90069276	rs11105364	G	T	3	3.302e-11	0.2785	0.9406	0.963	0.2086	36.19
10	44680405	rs2804036	C	T	3	3.38e-11	0.735	1.0697	1.0228	0.0109	77.89
19	11210254	rs17248776	C	G	3	3.455e-11	0.7732	1.0858	0.9636	0.0155	76.01
4	156615404	rs6839022	T	C	3	3.464e-11	0.0277	1.0574	1.0567	0.2923	18.7
10	44679140	rs2624683	G	A	3	3.479e-11	0.7297	1.0694	1.023	0.0119	77.43
1	222796136	rs3008614	T	C	3	3.505e-11	0.2816	1.067	1.0398	0.1932	39.18
19	11210314	rs17248783	A	G	3	3.507e-11	0.7729	1.0858	0.9635	0.0155	76.01
6	39185243	rs12202900	G	A	3	3.598e-11	3.598e-11	1.0604	1.0604	0.8032	0
12	111884415	rs28362508	C	T	3	3.6e-11	3.6e-11	1.0606	1.0606	0.4915	0
6	160982289	rs12665784	G	A	3	3.608e-11	3.608e-11	1.0611	1.0611	0.4069	0
12	111894072	rs2073950	T	C	3	3.608e-11	3.608e-11	1.0606	1.0606	0.7068	0
21	35652644	rs10470171	T	C	3	3.612e-11	0.9132	0.9289	1.0191	0	94.61
1	222857769	rs3008637	T	A	3	3.623e-11	0.04536	1.0693	1.0545	0.2845	20.46
19	11206969	rs17242395	A	G	3	3.646e-11	0.7659	1.086	0.9622	0.0142	76.51
15	79095287	rs4887113	T	C	3	3.679e-11	0.8846	1.0526	0.9906	0.0295	71.61
12	111856738	rs7973120	A	T	3	3.687e-11	3.687e-11	1.0606	1.0606	0.6742	0
10	44489255	rs10793511	A	G	3	3.691e-11	0.6359	0.9526	1.0323	0.0038	82.07
10	44500350	rs1873756	A	G	3	3.698e-11	0.6499	0.9525	1.0307	0.0042	81.7
6	160248806	rs9365100	A	G	3	3.719e-11	3.719e-11	0.8059	0.8059	0.862	0
2	203720745	rs12693975	A	G	3	3.782e-11	0.7702	1.0661	1.0181	0.0586	64.76
19	11209722	rs1223334419	A	C	3	3.82e-11	0.7631	1.0858	0.9617	0.0147	76.32
19	11209722	rs73015034	A	C	3	3.82e-11	0.7631	1.0858	0.9617	0.0147	76.32
10	44488327	rs11238800	A	G	3	3.851e-11	0.6406	0.9526	1.0318	0.0039	82
12	90050503	rs12579302	G	A	3	3.88e-11	0.3129	0.9406	0.9643	0.1949	38.85
19	11209576	rs17248769	A	G	3	3.892e-11	0.7708	1.0857	0.9631	0.0151	76.17
10	44496985	rs10793515	T	C	3	3.919e-11	0.6473	0.9528	1.0309	0.0043	81.66
6	12788029	rs944767	G	C	3	3.953e-11	3.953e-11	1.058	1.058	0.5224	0
10	44494658	rs7091447	A	G	3	3.961e-11	0.6926	0.9526	1.0256	0.0062	80.32
12	90075243	rs4842675	T	C	3	4.044e-11	0.2386	0.9406	0.9615	0.2217	33.61
12	111858086	rs739497	T	C	3	4.056e-11	4.056e-11	1.0604	1.0604	0.6732	0
19	11209764	rs74857287	T	C	3	4.069e-11	0.769	1.0857	0.9627	0.0149	76.23
10	44498373	rs6593384	A	G	3	4.103e-11	0.9436	0.9431	0.996	0.0287	71.83
10	44498373	rs796075770	A	G	3	4.103e-11	0.9436	0.9431	0.996	0.0287	71.83
4	156661063	rs56256623	A	C	3	4.127e-11	0.649	1.0641	1.024	0.1051	55.61
4	156614184	rs13131930	T	C	3	4.242e-11	0.004459	1.0573	1.0575	0.3252	10.99
12	111881309	rs2239195	T	G	3	4.278e-11	4.278e-11	1.0602	1.0602	0.6299	0
19	11209629	rs73015033	A	G	3	4.301e-11	0.7617	1.0855	0.9611	0.0136	76.72
12	90072076	rs73437358	A	G	3	4.306e-11	0.1616	0.941	0.9584	0.2475	28.38
4	156631345	rs3796592	C	T	3	4.31e-11	0.1076	1.0616	1.0485	0.2671	24.25
10	44490338	rs7090343	G	A	3	4.392e-11	0.6739	0.953	1.0278	0.0053	80.9
19	45394969	rs184017	G	T	3	4.434e-11	0.6678	0.9389	1.0602	0.0016	84.53
21	35641868	rs2834430	G	A	3	4.441e-11	0.7963	0.9323	1.0346	0	91.93
4	156614187	rs13132319	C	G	3	4.449e-11	0.004386	1.0572	1.0574	0.3255	10.91
12	90074441	rs11105368	C	G	3	4.454e-11	0.2232	0.9409	0.961	0.2275	32.45
10	44488192	rs11818958	A	C	3	4.462e-11	0.6777	0.9527	1.0275	0.0053	80.93
12	111985954	rs583140	A	G	3	4.517e-11	4.517e-11	1.0608	1.0608	0.5053	0
1	222796584	rs3008615	T	A	3	4.576e-11	0.3043	1.0666	1.0385	0.1876	40.24
10	44489655	rs4948590	G	A	3	4.58e-11	0.6408	0.9528	1.0315	0.0036	82.2
6	39166496	rs12207689	C	T	3	4.722e-11	4.722e-11	1.0591	1.0591	0.7321	0
6	161069941	rs10945682	A	G	3	4.737e-11	0.1513	1.0509	1.0396	0.2512	27.62
8	126478450	rs2001846	C	T	3	4.762e-11	0.8778	1.0492	0.9865	0.0001	89.25
4	156645298	rs10029150	G	C	3	4.777e-11	0.635	0.9417	0.9753	0.0948	57.56
9	21973857	rs13288666	C	T	3	4.94e-11	0.8682	0.8852	0.9731	0.0008	85.95
12	111898142	rs28521474	C	T	3	5.065e-11	5.065e-11	1.0598	1.0598	0.7275	0
6	39184039	rs10807202	T	C	3	5.074e-11	5.074e-11	1.0597	1.0597	0.7771	0
12	111895272	rs2301621	T	C	3	5.102e-11	5.102e-11	1.0598	1.0598	0.7331	0
12	111897379	rs2283357	C	G	3	5.118e-11	5.118e-11	1.0599	1.0599	0.6991	0
11	103674339	rs10791643	G	A	3	5.175e-11	5.175e-11	1.0628	1.0628	0.4299	0
12	111867487	rs2285520	T	C	3	5.389e-11	5.389e-11	1.06	1.06	0.673	0
12	111866087	rs73199895	A	G	3	5.431e-11	5.431e-11	1.06	1.06	0.7023	0
1	222874118	rs35507977	T	C	3	5.493e-11	0.04159	0.9358	0.9483	0.2896	19.3
12	111936838	rs55851737	C	T	3	5.596e-11	5.596e-11	1.0597	1.0597	0.7522	0
12	111865565	rs2283358	T	C	3	5.604e-11	5.604e-11	1.0599	1.0599	0.6753	0
8	19785656	rs7011846	A	G	3	5.627e-11	5.627e-11	0.8647	0.8647	0.6567	0
1	56952750	rs55694910	G	T	3	5.681e-11	0.8421	1.0856	0.9797	0.0367	69.75
12	111973140	rs386766376	G	A	3	5.764e-11	5.764e-11	1.0619	1.0619	0.6465	0
12	111973140	rs598711	G	A	3	5.764e-11	5.764e-11	1.0619	1.0619	0.6465	0
19	45395714	rs157581	C	T	3	5.822e-11	0.6785	0.9394	1.0571	0.0018	84.12
12	112020214	rs10774629	C	G	3	5.848e-11	5.848e-11	0.943	0.943	0.6703	0
12	111921926	rs11608565	A	T	3	5.861e-11	5.861e-11	1.0597	1.0597	0.7351	0
10	44516421	rs9332446	A	G	3	5.909e-11	0.9638	0.9534	0.9978	0.0444	67.89
10	44513936	rs1352999	G	A	3	6.127e-11	0.8451	0.9535	1.0111	0.0179	75.16
15	79105350	rs11634042	T	C	3	6.186e-11	0.8112	1.0523	1.0152	0.0334	70.59
12	121416988	rs2244608	G	A	3	6.245e-11	0.9934	0.9502	0.9995	0.0446	67.84
10	44516604	rs10899971	T	C	3	6.325e-11	0.836	0.9535	1.0118	0.017	75.46
12	111973141	rs598710	C	A	3	6.401e-11	6.401e-11	1.0617	1.0617	0.6495	0
12	111927739	rs7134740	A	G	3	6.457e-11	6.457e-11	1.0595	1.0595	0.7192	0
15	79124832	rs67745769	A	G	3	6.661e-11	0.01374	1.0511	1.0445	0.3337	8.89
10	44518915	rs955584	A	C	3	6.664e-11	0.846	0.9536	1.011	0.0181	75.07
10	44530978	rs11238818	A	G	3	6.719e-11	0.922	0.9533	0.9955	0.0516	66.27
9	21843842	rs11523031	G	A	3	6.737e-11	6.737e-11	1.0504	1.0504	0.8517	0
2	85758352	rs6722691	T	C	3	6.793e-11	0.6809	0.9487	0.9775	0.0993	56.7
8	126485337	rs2980860	G	A	3	6.794e-11	0.8713	1.0492	1.012	0.0042	81.7
10	44518492	rs1492705	G	C	3	6.905e-11	0.2806	0.9457	0.9641	0.1834	41.05
6	12961929	rs62386823	G	T	3	6.919e-11	0.8368	1.0853	1.0152	0.0649	63.43
12	111912188	rs2339816	C	T	3	7.004e-11	7.004e-11	1.0595	1.0595	0.7188	0
6	160626179	rs74298710	C	T	3	7.048e-11	7.048e-11	0.9045	0.9045	0.8889	0
8	126488250	rs2980869	T	C	3	7.113e-11	0.9044	1.049	1.0118	0	90.25
12	112023001	rs10774631	G	A	3	7.13e-11	7.13e-11	0.9432	0.9432	0.6765	0
10	44523504	rs10899973	C	T	3	7.223e-11	0.9988	0.9534	1.0001	0.0383	69.35
10	44456327	rs1977341	G	A	3	7.224e-11	0.6554	0.9397	0.9782	0.1074	55.18
2	85737362	rs2166530	T	G	3	7.242e-11	0.7089	0.9495	1.0295	0.0146	76.33
6	161055827	rs7746273	G	C	3	7.251e-11	0.04869	1.0531	1.0455	0.2987	17.25
12	111715197	rs1265565	T	C	3	7.257e-11	0.5988	0.9471	0.9734	0.097	57.13
12	112233018	rs10744777	C	T	3	7.307e-11	0.9259	1.0538	1.0059	0.0397	68.99
8	126479362	rs6982502	T	C	3	7.325e-11	0.8874	1.0486	0.988	0.0001	88.81
21	35647853	rs2834435	A	G	3	7.469e-11	0.832	0.933	1.0296	0	92.42
6	39186329	rs4714223	A	G	3	7.508e-11	7.508e-11	1.0594	1.0594	0.7784	0
3	48708347	rs73078367	T	C	3	7.509e-11	7.509e-11	1.0814	1.0814	0.4	0
12	112026383	rs7398196	G	A	3	7.544e-11	7.544e-11	0.9432	0.9432	0.6117	0
12	112003350	rs616559	C	T	3	7.59e-11	7.59e-11	1.0597	1.0597	0.7091	0
21	35659776	rs7280276	A	G	3	7.592e-11	0.8125	0.946	1.031	0	92.42
10	44538921	rs7903121	T	C	3	7.601e-11	0.9805	0.9536	1.0012	0.0377	69.5
2	85753806	rs11895399	A	C	3	7.706e-11	0.6355	0.9488	0.975	0.1161	53.55
4	82587050	rs11099493	G	A	3	7.756e-11	7.756e-11	1.0542	1.0542	0.5998	0
2	85753847	rs11895401	T	C	3	7.799e-11	0.6356	0.9488	0.975	0.1161	53.55
21	35652239	rs9978142	T	A	3	7.968e-11	0.8735	0.9326	1.0254	0	93.68
4	156663104	rs11721947	T	C	3	7.999e-11	0.6335	1.063	1.0248	0.1098	54.74
10	44529320	rs12570314	G	A	3	8.119e-11	0.9298	0.9538	1.0046	0.0282	71.98
12	111862575	rs11065898	T	C	3	8.155e-11	8.155e-11	1.0588	1.0588	0.7118	0
21	35655734	rs7277800	A	G	3	8.157e-11	0.8641	0.9454	1.024	0	93.22
12	112211833	rs2238151	C	T	3	8.183e-11	0.9009	1.0534	1.0076	0.0459	67.54
8	126488235	rs2980868	T	C	3	8.285e-11	0.9051	1.0488	1.0117	0	90.22
6	160242487	rs535746851	T	G	3	8.41e-11	8.41e-11	0.8086	0.8086	0.7625	0
6	160242487	rs9986540	T	G	3	8.41e-11	8.41e-11	0.8086	0.8086	0.7625	0
2	85780536	rs768019203	T	C	3	8.453e-11	0.7299	0.9498	0.9824	0.0864	59.16
6	134171479	rs1029212	G	A	3	8.562e-11	0.5265	0.9536	1.0494	0.002	83.95
2	85762209	rs1446669	C	T	3	8.598e-11	0.7144	0.9491	0.9796	0.0932	57.85
10	44539913	rs2047009	G	T	3	8.671e-11	0.9954	0.9536	1.0003	0.0388	69.22
12	90090741	rs11105378	T	C	3	8.982e-11	0.2768	0.9415	0.9631	0.213	35.34
12	54512164	rs7137258	A	C	3	8.998e-11	0.6542	0.903	1.0606	0.0011	85.41
10	44527590	rs11238817	T	C	3	9.254e-11	0.8847	0.9539	0.9935	0.0623	63.97
12	111982813	rs629404	A	T	3	9.326e-11	0.4468	1.0565	1.0362	0.1803	41.62
6	39188691	rs6918122	T	C	3	9.388e-11	9.388e-11	1.0604	1.0604	0.8808	0
6	39189361	rs72851851	G	A	3	9.499e-11	9.499e-11	1.0596	1.0596	0.8405	0
10	44512570	rs1472168	A	G	3	9.587e-11	0.9636	0.9538	0.9978	0.0461	67.5
8	126482621	rs2954022	A	C	3	9.752e-11	0.8418	1.0487	1.0141	0.006	80.43
9	21844643	rs4977567	G	A	3	9.758e-11	9.758e-11	1.0501	1.0501	0.843	0
1	222803204	rs2936051	G	A	3	9.922e-11	0.2517	1.0651	1.0405	0.2026	37.36
2	85736693	rs55868816	G	C	3	1.007e-10	0.7731	0.9494	0.9852	0.1134	54.06
1	56948290	rs72664304	G	A	3	1.011e-10	0.8735	1.0843	0.9843	0.0426	68.31
10	44587857	rs2624691	T	A	3	1.013e-10	0.6231	1.0486	0.9673	0.0042	81.71
21	35647104	rs16991453	T	C	3	1.014e-10	0.8671	0.9324	1.0265	0	93.57
8	126490972	rs2954029	T	A	3	1.04e-10	0.8682	1.0488	1.0121	0.0056	80.74
13	110954353	rs4773141	G	C	3	1.053e-10	0.9401	0.9469	0.9952	0.1099	54.72
1	56945666	rs72664303	C	T	3	1.061e-10	0.8709	1.0843	0.984	0.0427	68.29
6	161072331	rs2983236	A	G	3	1.07e-10	1.07e-10	0.9527	0.9527	0.3696	0
10	44589843	rs3102131	T	C	3	1.073e-10	0.6243	1.0484	0.9675	0.0044	81.6
10	44539016	rs1873757	A	G	3	1.077e-10	0.9063	0.9541	1.0063	0.0266	72.42
6	160838361	rs3106166	G	A	3	1.094e-10	0.3014	0.9529	0.9619	0.1413	48.89
12	90088580	rs11105375	A	T	3	1.103e-10	0.2622	0.9418	0.9628	0.2194	34.07
9	22082380	rs10965228	G	A	3	1.112e-10	0.768	1.0894	1.0292	0.1073	55.19
12	111993886	rs593226	G	A	3	1.114e-10	0.4412	1.056	1.0364	0.1822	41.26
15	79120277	rs61043060	C	T	3	1.15e-10	0.001645	1.0503	1.0464	0.3481	5.25
12	90088768	rs11105376	A	G	3	1.152e-10	1.152e-10	0.9415	0.9415	0.4147	0
10	44599013	rs2802490	A	G	3	1.167e-10	0.6186	1.0483	0.9669	0.0036	82.2
21	35657043	rs9982672	G	A	3	1.17e-10	0.8541	0.9464	1.0252	0	93.01
6	160756736	rs12209517	G	C	3	1.181e-10	1.181e-10	0.9269	0.9269	0.3786	0
8	126500031	rs28601761	G	C	3	1.192e-10	0.874	1.0503	0.9879	0.0031	82.73
6	161071212	rs1569933	A	T	3	1.207e-10	1.207e-10	0.9528	0.9528	0.3707	0
12	90090867	rs12230074	G	A	3	1.218e-10	0.293	0.9419	0.964	0.21	35.92
8	126491733	rs2954031	T	G	3	1.219e-10	0.9844	1.0491	0.9987	0.0191	74.72
10	44515716	rs10899970	A	G	3	1.239e-10	0.8146	0.9542	1.0135	0.0163	75.7
8	126486409	rs17321515	G	A	3	1.249e-10	0.9126	1.0485	1.0107	0	90.4
15	79121739	rs4389113	A	G	3	1.252e-10	0.3146	1.0504	1.0308	0.2493	28.01
10	44490414	rs4948591	T	G	3	1.253e-10	0.6318	0.954	1.0324	0.0042	81.72
1	222742676	rs4846766	C	T	3	1.268e-10	0.2868	0.9505	0.9695	0.2107	35.79
8	126478350	rs2980853	C	A	3	1.281e-10	0.8833	1.0486	1.0114	0.0025	83.26
3	135876125	rs9865841	G	A	3	1.283e-10	0.04853	0.9446	0.9447	0.2648	24.73
6	161076247	rs2144726	G	A	3	1.284e-10	1.284e-10	0.9528	0.9528	0.4138	0
3	135846911	rs2400727	G	T	3	1.289e-10	0.008736	0.9451	0.9469	0.3168	13.01
15	79123885	rs7403708	C	T	3	1.311e-10	0.01211	1.0502	1.044	0.3361	8.3
10	44613887	rs2804021	G	T	3	1.327e-10	0.5974	1.0483	0.964	0.0032	82.55
10	44485267	rs4322346	A	G	3	1.335e-10	0.9073	0.9445	0.9937	0.0364	69.82
6	160569782	rs7750592	C	T	3	1.338e-10	1.338e-10	1.0492	1.0492	0.9835	0
12	112141570	rs847892	A	G	3	1.341e-10	0.8625	1.0529	1.0103	0.0537	65.8
9	21834210	rs10965153	C	T	3	1.379e-10	1.379e-10	1.05	1.05	0.8327	0
6	12957825	rs4236093	G	C	3	1.41e-10	0.8749	1.0649	1.0107	0.0147	76.3
15	79124039	rs10083697	A	G	3	1.415e-10	0.02188	1.0501	1.0429	0.3304	9.7
1	222925375	rs36087678	G	A	3	1.426e-10	0.395	0.9134	0.9431	0.2493	28.02
1	222925375	rs61825251	G	A	3	1.426e-10	0.395	0.9134	0.9431	0.2493	28.02
6	160574037	rs4709402	T	C	3	1.438e-10	1.438e-10	1.0492	1.0492	0.9611	0
12	112463296	rs4767293	G	A	3	1.441e-10	0.9237	1.0525	1.0057	0.0377	69.5
4	156628921	rs72687508	G	A	3	1.453e-10	0.1311	1.0598	1.0465	0.2631	25.1
15	79124016	rs10083696	A	G	3	1.463e-10	0.02383	1.0501	1.0427	0.3295	9.93
10	44535833	rs11238822	C	G	3	1.466e-10	0.7804	0.9544	1.0164	0.0149	76.23
12	112037526	rs10849962	G	A	3	1.468e-10	1.468e-10	0.9441	0.9441	0.5884	0
12	112145100	rs610303	A	C	3	1.475e-10	0.8679	1.0528	1.0099	0.0534	65.87
11	103675345	rs35277283	G	A	3	1.477e-10	0.1195	0.9531	0.9562	0.2065	36.6
12	111949394	rs678436	C	T	3	1.486e-10	0.3729	1.0558	1.0391	0.2057	36.77
4	156626078	rs34914832	A	G	3	1.49e-10	0.1476	1.0598	1.0456	0.2583	26.13
15	79092183	rs11638321	C	T	3	1.511e-10	0.9642	1.0504	0.9972	0.0379	69.45
15	79118650	rs7403714	T	C	3	1.544e-10	0.3279	1.0501	1.0302	0.2472	28.45
8	126480700	rs2980882	G	A	3	1.554e-10	0.8503	1.0481	1.0138	0.005	81.14
6	160443390	rs9456496	G	A	3	1.574e-10	1.574e-10	0.9268	0.9268	0.8604	0
12	54513915	rs11170820	G	C	3	1.594e-10	0.7079	0.9067	1.0474	0.0007	86.25
10	44589893	rs2624692	A	G	3	1.634e-10	0.6226	1.0479	0.9674	0.0045	81.49
2	203714973	rs10207567	C	G	3	1.636e-10	0.7695	1.0642	1.0178	0.0654	63.33
12	121413027	rs148608463	A	G	3	1.648e-10	0.9417	0.9518	1.0046	0.0409	68.72
8	126479315	rs6982636	A	G	3	1.656e-10	0.8361	1.048	1.0143	0.007	79.84
6	134142442	rs17062904	G	A	3	1.674e-10	0.2914	1.051	1.0345	0.2242	33.11
2	203705787	rs1971819	C	G	3	1.687e-10	0.6633	1.0635	1.0237	0.0996	56.64
6	160574802	rs1443844	G	A	3	1.693e-10	1.693e-10	1.0486	1.0486	0.8313	0
2	204242897	rs35071165	T	A	3	1.711e-10	0.8219	0.9461	0.9863	0.0668	63.04
6	161032481	rs7761377	G	A	3	1.731e-10	0.6713	1.0492	1.0196	0.076	61.2
21	35674745	rs2096469	G	T	3	1.752e-10	0.8023	1.0561	0.9682	0	92.01
6	160974428	rs10945675	C	G	3	1.763e-10	1.763e-10	0.9473	0.9473	0.4151	0
3	135925191	rs1154988	A	T	3	1.764e-10	0.03937	0.9453	0.9451	0.2771	22.07
8	126476873	rs2954017	C	T	3	1.778e-10	0.8511	1.0477	0.9832	0.0001	89.51
8	126478745	rs2001844	G	A	3	1.78e-10	0.8859	1.0479	1.011	0.0024	83.44
6	161076527	rs1950563	T	C	3	1.787e-10	0.6889	0.9533	0.9812	0.072	62
10	44569677	rs2639465	T	C	3	1.796e-10	0.6123	1.048	0.9661	0.0044	81.58
6	161078021	rs2872764	T	G	3	1.81e-10	1.81e-10	0.9532	0.9532	0.3851	0
8	126481747	rs2980875	G	A	3	1.82e-10	0.8308	1.0482	1.0149	0.0067	80.01
15	79090606	rs28610385	A	C	3	1.88e-10	0.9624	1.05	0.9971	0.0385	69.29
6	160574027	rs4709401	T	C	3	1.889e-10	1.889e-10	1.0487	1.0487	0.9868	0
15	79099145	rs12592721	C	G	3	1.923e-10	0.9523	1.0501	0.9962	0.0374	69.57
15	79093201	rs11634450	G	A	3	1.927e-10	0.954	1.05	0.9964	0.0383	69.35
15	79092750	rs7173267	C	G	3	1.936e-10	0.9561	1.05	0.9965	0.0384	69.32
15	79121835	rs4433781	T	A	3	1.948e-10	0.007855	1.0496	1.0442	0.3401	7.27
6	39182401	rs2033226	A	G	3	2.015e-10	2.015e-10	1.056	1.056	0.9837	0
12	20220033	rs10841443	G	C	3	2.016e-10	0.9612	0.9509	1.0035	0.0031	82.69
15	79112524	rs56683682	T	G	3	2.052e-10	0.325	1.0499	1.0301	0.2499	27.88
8	126480088	rs2980886	A	G	3	2.056e-10	0.9091	1.0479	1.0094	0.0012	85.13
10	44569665	rs2804027	T	C	3	2.076e-10	0.5929	1.0478	0.9637	0.0037	82.12
12	111969448	rs607316	T	C	3	2.083e-10	2.083e-10	1.0579	1.0579	0.7288	0
10	44534720	rs7475017	C	T	3	2.096e-10	0.8211	0.945	0.9882	0.0719	62.01
12	111989658	rs666727	T	C	3	2.1e-10	2.1e-10	1.0579	1.0579	0.7185	0
10	44596130	rs1482478	A	G	3	2.129e-10	0.5321	1.0484	0.9546	0.0018	84.12
2	85752474	rs60012532	C	A	3	2.165e-10	0.7534	0.95	0.9834	0.1172	53.36
10	44560319	rs2818904	A	G	3	2.174e-10	0.7234	1.0477	0.9784	0.0105	78.06
3	135941416	rs13081352	A	C	3	2.184e-10	2.184e-10	1.0794	1.0794	0.7324	0
2	204285774	rs13416670	A	G	3	2.206e-10	0.7745	0.9463	0.9827	0.069	62.59
15	79110735	rs34372090	T	C	3	2.207e-10	0.3503	1.0498	1.0292	0.2445	29.01
15	79094325	rs11856536	G	A	3	2.209e-10	0.9537	1.0499	0.9964	0.0387	69.25
3	135800409	rs34330586	T	A	3	2.23e-10	0.002185	1.0577	1.0565	0.335	8.55
6	160625231	rs4709408	T	C	3	2.238e-10	2.238e-10	0.9103	0.9103	0.935	0
21	35591400	rs9979847	A	C	3	2.302e-10	0.6844	0.9173	1.088	0	90.31
4	156620217	rs72685791	A	G	3	2.304e-10	0.2602	1.0594	1.0403	0.2252	32.93
2	85753553	rs11895341	A	G	3	2.346e-10	0.6419	0.9499	0.9757	0.1192	52.99
6	160570172	rs9295124	G	A	3	2.346e-10	2.346e-10	1.0486	1.0486	0.9844	0
1	222722330	rs34630232	T	C	3	2.351e-10	0.02218	0.95	0.9555	0.3044	15.91
4	156616621	rs7688323	G	A	3	2.356e-10	0.2038	1.0595	1.0431	0.2406	29.8
15	79118296	rs7178051	T	C	3	2.362e-10	0.01307	1.0497	1.0435	0.3361	8.28
2	85755139	rs56819945	T	C	3	2.398e-10	0.9835	0.9492	0.9986	0.0513	66.32
6	161081842	rs1321196	T	C	3	2.424e-10	0.1347	0.9535	0.9639	0.2807	21.29
15	67441750	rs72743461	A	C	3	2.43e-10	0.9805	1.0595	0.9982	0.0493	66.77
12	112553032	rs10850001	A	T	3	2.433e-10	0.001189	0.9507	0.9538	0.3539	3.73
12	112553032	rs1372115488	A	T	3	2.433e-10	0.001189	0.9507	0.9538	0.3539	3.73
8	126477978	rs2001945	C	G	3	2.446e-10	0.8654	1.0475	0.9849	0.0001	89.51
15	79119229	rs58021857	A	C	3	2.45e-10	0.008942	1.0493	1.0438	0.3396	7.41
2	19942473	rs16986953	A	G	3	2.505e-10	0.389	0.9222	0.9583	0.139	49.33
10	44437946	rs10793509	C	A	3	2.524e-10	0.3158	0.9404	0.9641	0.2143	35.08
8	19931498	rs76722925	G	A	3	2.591e-10	0.0252	1.0945	1.0842	0.3028	16.29
6	160570013	rs9295122	T	C	3	2.643e-10	2.643e-10	1.0483	1.0483	0.9973	0
15	79086057	rs11632102	A	G	3	2.658e-10	0.8946	1.0503	0.9914	0.031	71.2
6	12955104	rs35056688	T	C	3	2.665e-10	0.3805	0.947	0.9652	0.1584	45.74
6	161077342	rs2092931	T	G	3	2.669e-10	2.669e-10	0.9535	0.9535	0.3912	0
15	79080234	rs1994016	T	C	3	2.712e-10	0.8182	1.0509	0.9846	0.0306	71.31
6	134120826	rs4895994	A	G	3	2.726e-10	2.726e-10	1.0505	1.0505	0.5491	0
7	139722530	rs35586793	A	T	3	2.735e-10	2.735e-10	1.0589	1.0589	0.6781	0
15	79117917	rs55870734	T	A	3	2.754e-10	0.008245	1.0492	1.0438	0.3404	7.21
2	85769975	rs2043675	G	A	3	2.778e-10	0.9391	0.9492	1.0057	0.035	70.17
21	35665572	rs2211694	C	T	3	2.784e-10	0.9296	1.0553	0.9895	0	91.5
10	44566061	rs2639463	C	T	3	2.804e-10	0.5888	1.0476	0.9633	0.0036	82.2
15	79114419	rs12909317	T	G	3	2.824e-10	0.003261	1.0492	1.0448	0.346	5.78
6	161081331	rs1740428	G	A	3	2.868e-10	0.1427	0.9537	0.9638	0.2742	22.71
19	45396665	rs1454241996	T	G	3	2.877e-10	0.738	0.9402	1.046	0.0076	79.5
19	45396665	rs59007384	T	G	3	2.877e-10	0.738	0.9402	1.046	0.0076	79.5
15	79083814	rs11639044	T	C	3	2.882e-10	0.8034	1.0501	0.9834	0.0249	72.91
3	135926784	rs61789562	C	T	3	2.92e-10	2.92e-10	1.0772	1.0772	0.6308	0
2	204226003	rs12474416	T	G	3	2.931e-10	0.9274	0.947	0.9933	0.0243	73.11
21	35675302	rs8128536	G	T	3	3.043e-10	0.8341	1.0553	0.9731	0	92.06
7	139728046	rs6945612	C	T	3	3.089e-10	3.089e-10	1.0587	1.0587	0.6033	0
15	79111093	rs4380028	T	C	3	3.089e-10	0.006884	1.0491	1.0439	0.3418	6.85
15	79112016	rs7403728	G	T	3	3.09e-10	0.009071	1.0491	1.0436	0.3399	7.33
15	79115570	rs7403608	G	A	3	3.1e-10	0.002246	1.0491	1.0451	0.3479	5.3
15	67450305	rs17228058	G	A	3	3.134e-10	0.9492	1.059	0.9951	0.0426	68.3
12	89938590	rs11105325	A	G	3	3.136e-10	3.136e-10	0.9475	0.9475	0.7701	0
6	160577499	rs3818678	C	G	3	3.137e-10	3.137e-10	1.048	1.048	0.792	0
21	35672270	rs1018757	G	A	3	3.141e-10	0.9766	1.0572	0.9957	0	93.71
15	79085915	rs11631955	G	A	3	3.145e-10	0.8531	1.0501	0.9879	0.0289	71.77
15	79089734	rs7177699	C	T	3	3.178e-10	0.9503	1.0493	0.9961	0.0397	69
15	79074294	rs4887109	T	C	3	3.197e-10	0.9872	1.0527	1.0009	0.0745	61.48
10	44541565	rs10508881	G	A	3	3.203e-10	0.5148	0.9544	0.9784	0.1539	46.56
6	134118977	rs1855895	G	A	3	3.255e-10	3.255e-10	1.05	1.05	0.6307	0
17	2020989	rs2760740	C	T	3	3.27e-10	0.5191	0.9515	0.9702	0.0806	60.3
2	204271511	rs12693989	T	C	3	3.29e-10	0.9175	0.9469	0.9923	0.0225	73.66
15	79107355	rs12907065	G	A	3	3.29e-10	3.29e-10	1.0511	1.0511	0.4611	0
21	35591492	rs9980151	A	G	3	3.295e-10	0.7138	0.9178	1.0805	0	90.59
2	85792404	rs55692129	T	A	3	3.366e-10	0.4444	0.9493	0.9717	0.2432	29.28
15	67442596	rs17293632	T	C	3	3.417e-10	0.9635	1.059	0.9966	0.0419	68.47
3	135917197	rs35087366	A	G	3	3.497e-10	3.497e-10	1.077	1.077	0.627	0
15	79115120	rs56076311	G	A	3	3.497e-10	3.497e-10	1.049	1.049	0.3986	0
1	222787302	rs3002141	T	C	3	3.5e-10	0.253	1.0624	1.0386	0.2129	35.36
6	160570114	rs9295123	A	G	3	3.524e-10	3.524e-10	1.0481	1.0481	0.9874	0
12	90019178	rs57481061	G	C	3	3.541e-10	0.659	0.9425	0.9797	0.1123	54.26
15	79110302	rs9806363	G	A	3	3.638e-10	0.00669	1.0489	1.0439	0.3422	6.74
1	154419843	rs6686750	G	A	3	3.645e-10	3.153e-05	1.0473	1.0469	0.3579	2.68
15	67455630	rs56062135	T	C	3	3.653e-10	0.9874	1.0587	0.9988	0.0504	66.53
10	44479033	rs10793510	T	A	3	3.673e-10	0.7581	0.9427	0.9844	0.1103	54.63
21	35664983	rs4817636	G	A	3	3.678e-10	0.9171	1.0556	0.9864	0	92.27
1	154428505	rs6694258	A	C	3	3.713e-10	3.713e-10	1.0473	1.0473	0.416	0
15	79113570	rs7402376	G	A	3	3.735e-10	4.602e-05	1.0489	1.047	0.3588	2.44
12	89938030	rs4842664	A	G	3	3.769e-10	3.769e-10	0.9478	0.9478	0.7671	0
6	161282681	rs75991907	A	T	3	3.788e-10	0.491	0.7812	1.5344	0.01	78.29
15	79111962	rs7403593	G	A	3	3.824e-10	0.007359	1.0488	1.0436	0.3417	6.87
21	35663984	rs2211693	T	C	3	3.861e-10	0.9173	1.0549	0.9867	0	92.03
15	79079512	rs12899147	G	A	3	3.863e-10	0.915	1.0496	0.9935	0.0457	67.59
7	139726207	rs2286198	A	G	3	3.865e-10	3.865e-10	1.0586	1.0586	0.6184	0
7	139737344	rs9640375	T	C	3	3.872e-10	3.872e-10	1.0582	1.0582	0.5057	0
19	11183837	rs73015007	A	G	3	3.876e-10	0.9775	1.0572	1.0025	0.0168	75.51
[truncated: 49,512 more rows]
