# Supplementary material for: Uncovering myocardial infarction genetic signatures using GWAS exploration in Saudi and European cohorts
Source: Sci Rep. 2023 Dec 10;13:21866. doi: 10.1038/s41598-023-49105-1 (PMC10711020; doi:10.1038/s41598-023-49105-1)
Supplement: Supplementary file 6 — Supplementary Table 4. [file 41598_2023_49105_MOESM6_ESM.xlsx]

## Sheet: Supp Table 4
Supplementary Table 3. Difference in the allele frequencies for all variants in these 66 loci among European and Saudi populations.
SNP	MAF_Cardiogram_UKBB	MAF_Cardiogram_UKBB	MAF_SaudiData	MAF_SaudiData	MAF_difference
rs10774625	0.454281	0.545719	0.27752	0.72248	0.176761
rs62076439	0.322975	0.322975	0.175066	0.175066	0.147909
rs1169288	0.338943	0.338943	0.480617	0.480617	0.141674
rs10841443	0.360179	0.639821	0.497014	0.502986	0.136835
rs789294	0.226586	0.773414	0.096802	0.903198	0.129784
rs789294	0.226586	0.773414	0.096802	0.903198	0.129784
rs6761276	0.444938	0.555062	0.32417	0.67583	0.120768
rs6761276	0.444938	0.555062	0.32417	0.67583	0.120768
rs1412445	0.354635	0.354635	0.473337	0.473337	0.118702
rs2452009	0.289427	0.289427	0.177627	0.177627	0.1118
rs2452009	0.289427	0.289427	0.177627	0.177627	0.1118
rs11652894	0.498511	0.498511	0.393612	0.393612	0.104899
rs2019090	0.357656	0.642344	0.46021	0.53979	0.102554
rs4977574	0.482238	0.482238	0.417223	0.582777	0.100539
rs11707229	0.0220155	0.0220155	0.122343	0.122343	0.100327
rs589655	0.110956	0.110956	0.203431	0.203431	0.0924752
rs9591012	0.319882	0.319882	0.227884	0.227884	0.0919978
rs7173743	0.432422	0.432422	0.478675	0.521325	0.088903
rs2681472	0.19414	0.19414	0.281614	0.281614	0.0874743
rs11556924	0.29769	0.29769	0.21119	0.21119	0.0865001
rs12743267	0.229054	0.229054	0.143999	0.143999	0.0850549
rs12743267	0.229054	0.229054	0.143999	0.143999	0.0850549
rs2954021	0.492385	0.492385	0.410033	0.410033	0.0823522
rs6102343	0.243147	0.243147	0.321172	0.321172	0.0780245
rs6686750	0.467341	0.532659	0.394197	0.605803	0.0731442
rs6686750	0.467341	0.532659	0.394197	0.605803	0.0731442
rs1967604	0.311848	0.688152	0.238818	0.761182	0.0730301
rs56336142	0.189094	0.189094	0.120335	0.120335	0.0687592
rs56336142	0.189094	0.189094	0.120335	0.120335	0.0687592
rs10305839	0.154581	0.154581	0.223172	0.223172	0.0685914
rs10305839	0.154581	0.154581	0.223172	0.223172	0.0685914
rs16986953	0.0945703	0.0945703	0.162398	0.162398	0.0678277
rs16986953	0.0945703	0.0945703	0.162398	0.162398	0.0678277
rs7145262	0.396747	0.396747	0.329296	0.329296	0.067451
rs72743461	0.199947	0.199947	0.132622	0.132622	0.0673247
rs4593108	0.198738	0.198738	0.265836	0.265836	0.0670977
rs7011846	0.0353639	0.0353639	0.102405	0.102405	0.0670411
rs7137258	0.0714233	0.0714233	0.12989	0.12989	0.0584667
rs10857147	0.254669	0.254669	0.196943	0.196943	0.0577264
rs10857147	0.254669	0.254669	0.196943	0.196943	0.0577264
rs2161967	0.491109	0.508891	0.435858	0.564142	0.0552506
rs2161967	0.491109	0.508891	0.435858	0.564142	0.0552506
rs35700460	0.353498	0.646502	0.405702	0.594298	0.0522037
rs35700460	0.353498	0.646502	0.405702	0.594298	0.0522037
rs11099493	0.28262	0.28262	0.231236	0.231236	0.051384
rs11099493	0.28262	0.28262	0.231236	0.231236	0.051384
rs12740374	0.200899	0.200899	0.151313	0.151313	0.0495861
rs12740374	0.200899	0.200899	0.151313	0.151313	0.0495861
rs10455872	0.0543559	0.0543559	0.00610927	0.00610927	0.0482466
rs2760740	0.3005	0.3005	0.34708	0.34708	0.0465803
rs1412747	0.457385	0.457385	0.411797	0.411797	0.0455881
rs733701	0.234865	0.234865	0.18929	0.18929	0.0455747
rs28451064	0.119331	0.119331	0.0742521	0.0742521	0.0450792
rs9486719	0.194721	0.194721	0.239644	0.239644	0.0449226
rs9486719	0.194721	0.194721	0.239644	0.239644	0.0449226
rs2505083	0.394508	0.394508	0.350871	0.350871	0.0436371
rs2279241	0.134592	0.134592	0.0943935	0.0943935	0.0401981
rs2279241	0.134592	0.134592	0.0943935	0.0943935	0.0401981
rs34633566	0.331503	0.331503	0.36487	0.36487	0.033367
rs3918226	0.0602493	0.0602493	0.029503	0.029503	0.0307463
rs2327433	0.169373	0.830627	0.140667	0.859333	0.028706
rs35586793	0.231905	0.231905	0.204347	0.204347	0.0275582
rs12693302	0.411101	0.588899	0.384876	0.615124	0.0262253
rs12693302	0.411101	0.588899	0.384876	0.615124	0.0262253
rs41290120	0.0323735	0.0323735	0.0111069	0.0111069	0.0212666
rs13402621	0.216557	0.216557	0.195625	0.195625	0.0209321
rs13402621	0.216557	0.216557	0.195625	0.195625	0.0209321
rs2764203	0.140105	0.140105	0.160412	0.160412	0.0203068
rs2764203	0.140105	0.140105	0.160412	0.160412	0.0203068
rs41487448	0.120227	0.120227	0.100125	0.100125	0.0201018
rs61908736	0.222209	0.222209	0.20351	0.20351	0.0186986
rs259979	0.148404	0.148404	0.131072	0.131072	0.0173323
rs10176176	0.470215	0.470215	0.45346	0.45346	0.0167546
rs10176176	0.470215	0.470215	0.45346	0.45346	0.0167546
rs9970807	0.0836228	0.0836228	0.0989784	0.0989784	0.0153556
rs9970807	0.0836228	0.0836228	0.0989784	0.0989784	0.0153556
rs72926767	0.107964	0.107964	0.0935658	0.0935658	0.0143983
rs72926767	0.107964	0.107964	0.0935658	0.0935658	0.0143983
rs72689147	0.179559	0.179559	0.166669	0.166669	0.0128896
rs72689147	0.179559	0.179559	0.166669	0.166669	0.0128896
rs2972149	0.470746	0.470746	0.458125	0.458125	0.012621
rs2972149	0.470746	0.470746	0.458125	0.458125	0.012621
rs34232196	0.236002	0.236002	0.223568	0.223568	0.0124336
rs34232196	0.236002	0.236002	0.223568	0.223568	0.0124336
rs11617955	0.103724	0.103724	0.0950078	0.0950078	0.00871644
rs3772800	0.157811	0.157811	0.166278	0.166278	0.00846676
rs3772800	0.157811	0.157811	0.166278	0.166278	0.00846676
rs62389460	0.108331	0.108331	0.115288	0.115288	0.00695672
rs11057837	0.100557	0.100557	0.106068	0.106068	0.00551064
rs9349379	0.41079	0.41079	0.415815	0.415815	0.00502522
rs9349379	0.41079	0.41079	0.415815	0.415815	0.00502522
rs2327426	0.297863	0.297863	0.302485	0.302485	0.00462154
rs2327426	0.297863	0.297863	0.302485	0.302485	0.00462154
rs17115100	0.123094	0.123094	0.118679	0.118679	0.00441463
rs11810571	0.236888	0.763112	0.233249	0.766751	0.00363869
rs11810571	0.236888	0.763112	0.233249	0.766751	0.00363869
rs17035665	0.168584	0.168584	0.165233	0.165233	0.0033506
rs73078367	0.106517	0.106517	0.108149	0.108149	0.00163207
rs73078367	0.106517	0.106517	0.108149	0.108149	0.00163207
rs57636940	0.0309352	0.0309352	0.0321946	0.0321946	0.00125943
rs73079003	0.10141	0.10141	0.102541	0.102541	0.0011312
